# Supplementary material for: Combined SPME—GC × GC–MS Volatilomics and UHPLC–HRMS Metabolomics Data Fusion Provides a Multidimensional Fingerprinting and Discrimination of White Garlic From the Piacenza Region
Source: J Food Sci. 2025 Oct 5;90(10):e70601. doi: 10.1111/1750-3841.70601 (PMC12497448; doi:10.1111/1750-3841.70601)
Supplement: Supplementary file 1 — Supporting Table1: Comprehensive list of putatively volatile compounds identified in garlic samples. Supporting Table2: Comprehensive list of tentatively annotated compounds identified in garlic cloves using UHPLC–Orbitrap–HRMS. Supporting Table3: Comprehensive list of key discriminant metabolites (VIP score > 1.2) obtained from supervised OPLS‐DA of the metabolites identified in the different garlic varieties analyzed. Supporting Table4: Comprehensive list of discriminant metabolites (VIP score > 1.2) resulting from Supporting Table5: List of significantly altered metabolite clusters in garlic from Piacenza compared to all the other varieties taken together. [file JFDS-90-0-s001.xlsx]

## Sheet: Table S1
Supplementary Table 1. Comprehensive list of putatively volatile compounds identified in garlic samples						Red garlic from Molise			PDO Polesano white garlic			Ajo Morado de Las Pedroñeras PGI			White garlic from Piacenza (Pallavicino variety)			Nubia red garlic			Garlic from Voghera			Sulmona red garlic			Garcua white garlic			White garlic from Piacenza (Monticelli variety)			Ail rose de Lautrec PGI
Retention Time (min)	Compound	Identification Method	Chemical Group	Similarity Index %	LRI	Sample G1-A	Sample G1-B	Sample G1-C	Sample G2-A	Sample G2-B	Sample G2-C	Sample G3-A	Sample G3-B	Sample G3-C	Sample G4-A	Sample G4-B	Sample G4-C	Sample G5-A	Sample G5-B	Sample G5-C	Sample G6-A	Sample G6-B	Sample G6-C	Sample G7-A	Sample G7-B	Sample G7-C	Sample G8-A	Sample G8-B	Sample G8-C	Sample G9-A	Sample G9-B	Sample G9-C	Sample G10-A	Sample G10-B	Sample G10-C
3.058	Propanoic acid, propyl ester	MS/LRI	Acid	84	658																									1763875	1.72707e+06	1690274
3.1545	2-Propanethiol, 2-methyl-	MS/LRI	Sulfur Compounds	86	661							7067771	6297398	5527025	1719026	1731848	2679637	1868852	2178616	5877556	2547714	2585066	2566390	2853693	2531715	1848440
3.20867	Allyl mercaptan	MS	Sulfur Compounds	95		26748726	14151851	12466594	14487069	14151851	12299253	16300390	21494282	14052366	6110513	6102442	9059530	5923651	9338769	6904112	9632369	15764615	3416881	10989338	11958506	10234685	8035298	7618749	12027274	6643687	6397072	8046720	13151889	11739771	14078323
3.4852	Propanoic acid	MS/LRI	Acid	85	675	10040036	26421329	19553362	27302574	26421329	23262224	40959941	38895382	36881639	10895124	11823591	18618259	9237884	9257679	10484322	24934644	26594585	38966863	11556214	10859038	7502642	16725957	22245285	38264441	10201329	8658025	10495802	23903075	30405126	28568414
3.671	1,4-Cyclohexadiene	MS/LRI	Alkenes	84	685										1341857	1443191	1392524
3.713	2-Butenal, (E)-	MS	Aldehydes	86		31977487	4040395	5641170	3967306	4040395	2631024	12317407	2028797	13778721	2715206	2671124	6816338	1761762	3111094	2967214	4680041	4410044	11302131	3389385	3637105	3333663	2509807	2834983	9412913	1710868	3309247	2523257	4935235	3887092	5238842
3.785	1-Hexene, 4,5-dimethyl-	MS	Alkenes	82		22162764	18245454	20204109	17765131	18245454	18215397
4.002	1,3-Cyclohexadiene	MS/LRI	Alkenes	91	695	6929124	881654	2564081	917779	881654	899716	9939910	5281032	6391592				1780346	1413693	2675159	907908	4431797	3464427	1339663	2582458	1297066				1.4669e+06	1039712	1894083	4672655	2123833	4657939
4.19737	Benzene	MS/LRI	Aromatic compounds	93	704	3591282	2723662	1856042				4536067	4665869	3183854	119672	522366	321019	230006	263857	1857090	1.40495e+06	1798122	1011777	851083	2206720	531441							1146730	1529779	763681
4.30233	Thiophene	MS/LRI	Sulfur Compounds	95	707							532052	578120	269137	419376	430595	441814	354944	317923	616354	722039	266010	1095062	375564	451636	299492				219599	212999	164778	697801	334550	469482
4.41633	Propanoic acid, 2-methyl-	MS/LRI	Acid	82	714	7967226	18748885	6874823	17905373	18748885	20409521	14498485	12340424	13452023	5435180	5449249	4587827	5502605	5403392	6255660	9989137	11325414	9194418	3184410	3592048	3323234	14382484	15023598	10449418	11611897	11591369	10970385	16793101	13848767	15943653
4.613	Furan, 2,5-dimethyl-	MS/LRI	Other	81	719																									617779	549820	597575
5.1815	Thiazole	MS/LRI	Sulfur Compounds	95	740	1009750	329286	398903	515831	329286	141398	2123688	1635863	1844685							294958	353921	526541
5.277	2-Pentenal, (E)-	MS/LRI	Aldehydes	89	743				694690	903185	874653
5.408	Disulfide, dimethyl	MS/LRI	Sulfur Compounds	95	752	5.28784e+06	6869049	3706630	6683489	6869049	19308338	2969591	2500585	2741398							2506267	3496607	1515927				6991685	13064212	2300659	6032902	6015475	5527502	5513411	8055110	5971860
5.4505	5-Propyl-1H-1,2,3,4-tetrazole	MS	Other	91		13876818	11693923	6362400	11415169	11693923	336107				7663827	7993127	3202904	8239790	7987650	8379478	10809360	8125333	9181372	3050119	3892451	2879537	20174556	16406191	1.82904e+07				12257218	7764795	12531719
5.53675	4-Pentenal, 2-methylene-	MS/LRI	Aldehydes	94	755	1070125	1.20597e+06	1341812				8144367	6660718	7198034	955497	910496	1111291	930986	896358	1008999	1072234	1197488	549504	2318640	1750126	2825199				602766	772437	558465	1804216	2546273	2024952
6.056	1-Hexyn-3-ol	MS/LRI	Alcohols	88	776										478322	302293	390308	253205	250200	264523										856266	419418	560782
6.2155	Thiophene, 3-methyl-	MS/LRI	Sulfur Compounds	96	779	682012	347587	461569	32999155	347587	90382	897518	816280	197175							398966	658322	528644										318356	374891	261820
6.2165	Thiophene, 2-methyl-	MS/LRI	Sulfur Compounds	95	779	203202	219056	146907	818545	219056	140347	306166	587478	762730	131216	86795	638768	100548	213626	220491	325915	274485	548682	166518	223947	109089	424381	101631	434068	106289	116371	126453	1171754	797100	307285
6.353	5-Hexenal	MS/LRI	Aldehydes	94	787										535744	309214	82684	507919	401183	539006										709015	197426	598765
6.63	Hexanal	MS/LRI	Aldehydes	97	799	7471608	5826549	5324203	5392363	5826549	1277236	7708488	4805666	1936426	17840179	15707598	15572162	4558993	3122401	980825	4876920	5223698	4864380	1735814	3873182	4523528	2231369	836871	5777648	8997224	6594424	8754566	848993	2245242	1236350
7.082	2-Butenal, 2-ethyl-	MS/LRI	Aldehydes	97	816				5642291	5343075	5394896										2054755	1054903	3066188							2137068	2038256	823287
7.181	2-Ethyl-trans-2-butenal	MS/LRI	Aldehydes	96	818	4447845	488588	5574438	655345	488588	500082										1054447	2133821	1594134				4840751	778758	2.80975e+06
7.811	3-Methyl-3-buten-1-ol, acetate	MS/LRI	Alcohols	87	844	2077794	2593563	1562025	1659973	2593563	1662416	171887	297532	423177	1286657	900040	1280840	662590	363624	768919	1466958	1479321	1414592				1877781	1671458	251941	1167366	1170800	1149678	613482	827584	1195544
7.8365	2-Cyclopenten-1-one, 2-methyl-	MS/LRI	ketone	84	846	844522	923802	1003083
8.29967	Diallyl sulfide	MS/LRI	Sulfur Compounds	96	867	52724782	6536687	45057687	24762730	6536687	6477406	12869001	73595225	10973549	32352913	33280654	34547663	28459324	28170315	17298362	20857447	65812965	50957769	37301742	32792629	30028764	23479858	42594257	16822706	42194859	44676051	45644356	16995997	12923732	17994467
8.48733	CH3CH2CH2SCH2CH=CH2	MS/LRI	Sulfur Compounds	91	872				2656172	1523142	1381924				348498	239606	307885	241964	269098	265579	1356572	1545893	681536				1032610	711044	871827	261993	221115	698764	394138	546147	541897
8.50325	(Z)-Allyl(prop-1-en-1-yl)sulfane	MS/LRI	Sulfur Compounds	95	873	63045998	107488091	52174426	110064326	107488091	101415446	64449034	6.04713e+07	56493555	51926479	48962348	48337246	48321281	50711035	49481426	93569417	64400970	7.89852e+07	48167079	53039144	50749327	48815392	50029691	92723315	54299875	55520888	54801107	97715231	96210000	54816962
8.543	1-Hexanol	MS/LRI	Alcohols	97	877	261021	517729	87807	539723	517729	535816				1266523	457896	862210				124811	331447	334388							161015	274541	217778
8.972	(E)-Allyl(prop-1-en-1-yl)sulfane	MS/LRI	Sulfur Compounds	96	891	6728484	4421142	4832776	4529842	4421142	11313116	11018299	14458514	15207309	6391065	9718319	7188499	6812291	4497117	7846579	17198311	11786095	22513960	5287144	4016537	3767483	14460588	14733325	8872420	10695397	10986667	11465358	17773250	10836468	23935580
9.1485	Thiophene, 3,4-dimethyl-	MS/LRI	Sulfur Compounds	93	898	792048	805344	818641				901718	859220	816721				648054	711207	829294				1186809	722708	258607	810339	1043060	1309864	336187	342981	352740	417832	474869	531906
9.1512	Thiophene, 2-ethenyl-	MS/LRI	Sulfur Compounds	93	896	11199415	6290138	6255877	666888	6290138	5464581	18441184	16426772	15452805	3812870	3574448	4489132	3787071	4112546	4556838	7068098	6943075	4743773	5908489	5904610	4237464	3442287	1626370	11829585	3330045	2975287	3327295	6337252	7532281	3277214
9.174	1-Propene, 1,1'-thiobis-	MS/LRI	Sulfur Compounds	84	899	395318	293777	344548																									257764	269432	281099
9.348	cis-2,3-Dimethylthiophane	MS/LRI	Sulfur Compounds	84	905																									746724	43394	41447
9.39	Thiophene, 2,5-dimethyl-	MS/LRI	Sulfur Compounds	94	907	497894	13789060	7143477	8764246	13789060	12680147										13809000	14271074	14040037										13762361	14169256	818489
9.434	Thiophene, 2,4-dimethyl-	MS/LRI	Sulfur Compounds	95	910	20871599	16718378	12194018	13871127	16718378	14569934	28248600	24671272	23045617	11593935	11635590	12627955	4878904	6006664	5556502	13793082	13955731	31119389	3580689	3498546	2912330	23088717	11187096	14251003	8199569	8832213	9863822	11629882	11863152	30824321
9.515	2-Hexenal, 2-methyl-	MS/LRI	Aldehydes	88	912										852487	766702	938272
9.5155	2-Pentenal, 2-ethyl-	MS	Aldehydes	88														425074	379235	470912										584512	584641	584576
9.55767	2H-Thiopyran, tetrahydro-2-methyl-	MS/LRI	Sulfur Compounds	91	916	6712366	2872760	3990602	4473094	2872760	4054794	10829779	9114619	8991164	1006805	930967	1251020	665634	642604	756231	3793775	4576619	4780581	1097992	911292	744679	1313297	1754756	4240305	929397	1247337	1294923	4086820	4077511	5424550
9.8615	Disulfide, methyl 2-propenyl	MS/LRI	Sulfur Compounds	96	923	15327247	15687578	12529744	16818680	15687578	15590402	22006883	7280861	18785309	9401146	10318840	8111512	18283324	18618992	20875320	19655410	20168120	19441038	14561532	14844664	13804913	20126740	22783174	15976285	11423131	10641246	10304823	9816982	6157852	9594072
10.059	(Z)-1-Methyl-2-(prop-1-en-1-yl)disulfane	MS/LRI	Sulfur Compounds	96	932	19102814	41411900	15922564	34640106	41411900	43331503				15031453	15722160	16420029	159132	97604	220661	598018	14667620	25949297				23284772	22449744	22867258	21923745	22444127	255702	31538386	15964976	66317740
10.134	.alpha.-Pinene	MS/LRI	terpenes	95	935																			247349	248265	240325
10.282	(E)-1-Methyl-2-(prop-1-en-1-yl)disulfane	MS/LRI	Sulfur Compounds	97	942	13429236	22561412	9876176	22179765	22561412	22994600	21325770	21779522	19030527	14305656	15086078	15147111	8780431	9293136	10229070	29565615	18097646	31063917	2178247	4337621	3504953	24527471	28689204	12764899	23097040	22966450	23106058	28489607	44953854	10868685
11.283	Dimethyl trisulfide	MS/LRI	Sulfur Compounds	97	978	1419488	3451757	1130680	624570	3451757	3427805																2176345	2169484	2.17291e+06	1221739	1072620	1146342	2.68049e+06	3660764	1700223
11.735	Cyclopentanecarboxaldehyde, 2-methyl-3-methylene-	MS/LRI	Aldehydes	86	995				740696	616512	590882							882438	1069965	1257492										461834	983533	1552983
11.861	Decane	MS/LRI	Alkanes	92	1000																									203274	187687	172100
11.9475	2,4-Hexadiene, 2,5-dimethyl-	MS	Alkenes	85											714598	233259	473928
12.003	3-Cyclopenten-1-one, 2,2,5,5-tetramethyl-	MS/LRI	ketone	87	1004	448801	870880	668078	1330200	870880	823654																977920	947044	962482
12.147	2-Hexenal, 2-ethyl-	MS/LRI	Aldehydes	89	1010	24447093	24627372	21609676	22087360	24627372	25652962	7663286	6180440	6629390	28301289	28026648	23955229	9601060	8646453	9743917	15879457	16603083	14108962	5506231	5994037	5931662	8755807	8683647	4898149	16563614	15667225	16590237	5424871	4096138	5269998
12.2973	2-Methylenecyclohexanol	MS	Alcohols	83		9731689	8348174	6181688	10164267	8348174	7721552	25937186	22954935	22143323	4613623	4635865	5841299	4004787	4386705	4834673	11101540	10047539	12548795	7597526	7653388	2251478	4496190	3841946	17255312	5248598	4563297	4767740	7628525	7919273	7852499
12.4405	3-Cyclohexene-1-carboxaldehyde, 1-methyl-	MS	Aldehydes	86											357857	502408	446530										420047	415305	417676	1048916	416362	732639
12.6145	2,4-Pentadien-1-ol, 3-propyl-, (2Z)-	MS/LRI	Alcohols	88	1030	918601	780026	783017	1442582	780026	1084992	393723	164021	278872	1206193	1269761	792497				341913	381989	579815				335015	317970	326492	375574	375420	411109
13.32	Cyclohexanone, 3-ethyl-	MS	Ketone	82											215868	151221	183544
13.476	3-Cyclohexene-1-carboxaldehyde, 4-methyl-	MS	Aldehydes	84											205671	198790	221096
13.593	1-Decene, 8-methyl-	MS/LRI	Alkenes	87	1069	1.53083e+06	1065920	1995747							2109868	3177041	1042695	969325	684644	399963	369289	511062	652835				179210	181309	180260
13.658	5-Ethyl-1-nonene	MS/LRI	Alkenes	88	1069	2309352	1591870	1325231	1445492	1591870	2568587				3974841	3.01563e+06	2056420	525931	1108862	781740				315256	441761	188750	527781	461206	494494	1633772	1415069	1110793
13.7897	2-Decene, 8-methyl-, (Z)-	MS/LRI	Alkenes	87	1069	7286594	5201545	3968430	3414584	5201545	3497938	843982	1317797	1020753	4223045	3953648	4070261	1299465	766694	1335618	1702237	2320503	2771753	1083724	1057434	1030467	885967	1102438	994202	2598509	3006635	3747443	1034039	792942	551845
13.79	2-Octyn-1-ol	MS/LRI	Alcohols	84	1074																						726209	792810	859410
13.8875	1-Undecene	MS/LRI	Alkenes	86	1079				1811215	671571	2188290										1296520	662165	979342										299882	341876	257889
14.2355	Diallyl disulphide	MS/LRI	Sulfur Compounds	94	1090	132746112	128926425	127966706	128633128	128926425	177895184	177775787	123433844	124012716	168649495	124250361	199106644	127793977	125779279	126388067	126690963	175143323	120942374	125308007	123652383	127263853	173195587	122273274	122174636	242251012	121219698	122722968	121023866	114639688	117762047
14.753	Benzaldehyde, 4-methyl-	MS/LRI	Aldehydes	98	1106	6919546	6059877	5398626	5611784	6059877	6240844	6705507	5171311	4338968	5342493	3804212	5152735	3901702	2674128	4233608	4296481	5689168	6324483	2921151	2618471	3746448	4049432	2729382	3321651	3203652	2.43773e+06	1671803	584445	4165402	1276775
14.9565	(E)-1-Allyl-2-(prop-1-en-1-yl)disulfane	MS/LRI	Sulfur Compounds	95	1121	146505645	238060865	156052309	168098410	238060865	235505126	254805425	151853121	171736484	163803506	197793105	128954654	108622766	175808565	97788186	271111359	155648972	136476937	113052094	112345401	90437887	162483419	304804221	157794198	229696156	94535258	114461955	118349841	207531214	209235899
15.1702	(Z)-1-Allyl-2-(prop-1-en-1-yl)disulfane	MS/LRI	Sulfur Compounds	94	1123							36769125	2763948	70774302	16092971	11199878	11188306	21889483	20094033	32156344	9534188	522079	5.02813e+06							1.85119e+07	314226	36709571	11178764	15296756	13237760
15.241	(E)-1-(Prop-1-en-1-yl)-2-propyldisulfane	MS/LRI	Sulfur Compounds	93	1131	42251	1226951	634601	1155063	1226951	902321				256763	231696	434182				868390	712994	557597				1519209	1582116	1.55066e+06				1023778	947827	1099729
15.576	Disulfide, methyl (methylthio)methyl	MS/LRI	Sulfur Compounds	82	1159	276050	321280	230819	291120	321280	306200
15.9265	2-Ethyl[1,3]dithiane	MS	Sulfur Compounds	89								1993954	2068152	1919756							1556441	278695	245729				363049	491834	620618				284756	330461	307608
15.95	Trisulfide, methyl 2-propenyl	MS/LRI	Sulfur Compounds	96	1167	29100073	35433458	38860928	920817	35433458	31923276	38254017	76462312	37739472	25695828	24711218	26592744	19122253	21012678	21257606	40680935	58403507	54441934	17304401	17852894	16075869	48587961	52401073	49213284	32350951	32472553	32770528	67482488	64989165	39331018
16.1905	Trisulfide, methyl propyl	MS/LRI	Sulfur Compounds	85	1168				861729	925345	798113										593090	516431	669750										523308	395304	459306
16.255	Cyclodecane	MS	alkane	84											2128141	325799	1226970													705290	501412	676265
16.479	(E)-1-Methyl-3-(prop-1-en-1-yl)trisulfane	MS/LRI	Sulfur Compounds	92	1180				11254509	10352576	9956355																9306806	8017981	8.66239e+06	954610	748694	542777	3327494	2752605	3.04005e+06
17.023	Thiophene, 2-propyl-	MS	Sulfur Compounds	83																				537972	430705	254182
17.13	Dodecane	MS/LRI	Alkanes	84	1200													288639	292359	296079
19.854	Ethanethiol, 2-(diethylboryloxy)-	MS/LRI	Sulfur Compounds	85	1321	9198703	5767016	7129068	7529228	5767016	4108375	14121461	6413957	15679297	2658143	3975096	4140182	6760029	1572669	7215662	15391748	9702541	11776914	9249285	3102269	512614	5401598	5258355	7970470	5051007	6233777	5211117	10232470	8982318	9413964
19.883	Trisulfide, di-2-propenyl	MS/LRI	Sulfur Compounds	96	1321	14117076	28538787	41023678	19901834	28538787	22673670	53158653	28538156	51342410	29887542	31373305	36201131	29642199	32702222	31203371	8422255	37821494	37706448	22661804	23589671	10314024	9983365	20869870	74659065	32936143	33439897	12032445	34339892	33122658	30138706
20.094	1-Allyl-3-propyltrisulfane	MS/LRI	Sulfur Compounds	96	1335	2326488	5832292	1379227	6087102	5832292	4335505	8592786	7935187	8908950	2331619	1539670	1791327	498796	519692	479573	3058534	5380863	6163661	2801751	2775343	1359052	3409335	4039317	10274629	1543240	2093432	2024029	4439143	5288549	12943606
20.324	trans-3,5-Diethyl-1,2,4-trithiolane	MS/LRI	Sulfur Compounds	83	1341							1514357	1972002	2429647													545234	423694	666775
20.4605	(E)-1-Allyl-3-(prop-1-en-1-yl)trisulfane	MS/LRI	Sulfur Compounds	95	1349	36375604	44952447	42554894	68046292	44952447	63194410	68590552	105395583	122215472	24836658	26540708	32982619	13156930	14968990	19879265	81396269	109590646	131229611	16074902	14964447	11980580	55159942	69247814	100199222	20065845	28948993	32785348	100383873	102945467	150214400
20.475	(Z)-1-Allyl-3-(prop-1-en-1-yl)trisulfane	MS/LRI	Sulfur Compounds	92	1350	21657878	25683682	23670780	1572615	25683682	1.36281e+07	53479594	5521573	2.95006e+07
20.735	1,3-Di((E)-prop-1-en-1-yl)trisulfane	MS/LRI	Sulfur Compounds	87	1362	2248209	5649954	3414574	5756077	5649954	3915437	4493029	2888960	2785526	3004153	1730286	3702932	814673	739755	1346808	3562221	16570210	7135167				7752827	5324253	2409556	1360609	2473091	2670797	16753238	18985769	17654329
21.17	Eugenol	MS/LRI	Alcohols	96	1381	2021986	3619643	424329	3327229	3619643	1534613				5778914	1869664	2766625	305707	506939	553382	2216213	3363831	2704296	1297164	972772	943439				1653500	2295888	1974694	1239104	1729512	1037554
21.171	3-Allyl-6-methoxyphenol	MS	Aromatic compounds	95																	1225079	2687912	4150745				3091157	2646935	2869046
21.944	Disulfide, methyl 1-(1-propenylthio)propyl	MS/LRI	Sulfur Compounds	91	1417				2443033	3935144	1309512										395430	397184	398937				1040797	2400412	1.7206e+06
24.302	2,4-Di-tert-butylphenol	MS/LRI	Phenols	92	1532				923367	825376	784015				620269	582076	427813	441075	393894	417484				583153	585824	588494	426415	505347	465881	484709	317125	400917
25.893	6-Methyl-4,5,8-trithia-1,10-undecadiene	MS/LRI	Sulfur Compounds	90	1611	1846888	1118622	1482755	1086175	1118622	878493				416524	321883	369204										1921186	911659	1.41642e+06
26.092	6-Ethyl-4,5,7-trithia-2,8-decadiene	MS/LRI	Sulfur Compounds	93	1611	1806160	1210748	1491218	1270504	1210748	967311	11836892	7220294	6092313	458720	307211	367061	289094	277243	300945	2012571	3501296	1970420	441622	478636	404607	635751	1013924	9010928	310213	300335	386988	2413220	878017	3948423
27.074	Octane, 1,1'-oxybis-	MS/LRI	Other	91	1673													178337	389062	297543
30.2775	1-Allyl-3-(2-(allylthio)propyl)trisulfane	MS/LRI	Sulfur Compounds	95	1852	1281880	1513419	1013717	945384	1513419	1390948	2715174	2649145	2600376							1270496	1300426	1666898	542244	589038	495449	696917	749158	723038
31.759	Hexadecanoic acid, 15-methyl-, methyl ester	MS/LRI	Acid	89	1936				633821	727637	529922

## Sheet: Table S2
Supplementary Table 2. Comprehensive list of putatively annotated compounds revealed with untargeted UHPLC-Orbitrap-HRMS analysis of garlic' cloves													Red garlic from Molise					PDO Polesano white garlic					Ajo Morado de Las Pedroñeras PGI					White garlic from Piacenza (Pallavicino variety)					Nubia red garlic					Garlic from Voghera					Sulmona red garlic					Garcua white garlic
Metabolite name (MSMS)	Total score	Reference m/z	MS1 isotopic spectrum	MS/MS spectrum	Formula	INCHIKEY	QC1	QC2	QC3	QC4	QC5	QC6	Sample1a	Sample1b	Sample1c	Sample1d	Sample1e	Sample2a	Sample2b	Sample2c	Sample2d	Sample2e	Sample3a	Sample3b	Sample3c	Sample3d	Sample3e	Sample4a	Sample4b	Sample4c	Sample4d	Sample4e	Sample5a	Sample5b	Sample5c	Sample5d	Sample5e	Sample6a	Sample6b	Sample6c	Sample6d	Sample6e	Sample7a	Sample7b	Sample7c	Sample7d	Sample7e	Sample8a	Sample8b
Pyridine	100	80.0495	80.04991:5692534 81.05326:581960 82.05662:9550523		C5H5N	JUJWROOIHBZHMG-UHFFFAOYSA-N	15000000	8730000	11900000	12300000	10900000	11900000	6630000	6490000	6520000	2490000	8700000	5410000	2950000	3050000	5520000	4180000	20600000	28900000	21800000	45400000	29200000	3940000	7710000	6590000	4790000	3680000	4890000	5090000	8080000	3550000	6540000	5650000	5230000	4800000	3390000	5060000	13300000	7400000	3740000	11300000	11100000	5580000	4110000
1-Methylpyrrole	100	80.0506	80.05006:144300 81.05341:0 82.05677:2507065		C5H7N	OXHNLMTVIGZXSG-UHFFFAOYSA-N	164000	160000	68700	95100	211000	68500	38700	44900	97300	3760	113000	41800	57700	91500	55200	74300	79200	176000	37600	3760	80200	77100	68200	43200	40600	3760	145000	119000	70400	61300	62400	68900	78000	71600	3760	52300	105000	51300	50800	143000	60400	39400	3760
2,4-Pentadienal	100	81.0346	81.03375:506048 82.0371:4932839 83.04046:9065554		C5H6O	PPXGQLMPUIVFRE-ARJAWSKDSA-N	1050000	1050000	1510000	1390000	1100000	1440000	994000	886000	1000000	1130000	1110000	1560000	1510000	979000	1400000	1300000	1500000	1760000	1480000	1090000	1990000	1160000	1900000	1700000	1530000	1500000	1200000	1280000	1450000	1080000	1210000	1400000	1400000	1270000	1180000	798000	1170000	1210000	1380000	1330000	1660000	1230000	1850000
Pyrazine	87.7	81.0447	81.0703:10406131 82.07365:2329505 83.07701:6238570		C4H4N2	KYQCOXFCLRTKLS-UHFFFAOYSA-N	38500000	17200000	43300000	43800000	47700000	32700000	14300000	7710000	13400000	11800000	18300000	16500000	10200000	13700000	14200000	22200000	91700000	96900000	105000000	105000000	105000000	8480000	17400000	9910000	7460000	15600000	5360000	9400000	9440000	6340000	4300000	27300000	22000000	29000000	38900000	59700000	5910000	8910000	2490000	11300000	7500000	26000000	29100000
5-Aminoimidazole	86.5	82.0411	82.01418:31368196 83.01753:29125010 84.02089:3437194	52.00697:3068 57.09679:2989 57.1862:2925 66.24132:3488 80.74962:3881	C3H5N3	QRZMXADUXZADTF-UHFFFAOYSA-N	49400000	41800000	214000000	60900000	88500000	320000000	60600000	49300000	46500000	71300000	36100000	43500000	53000000	34100000	108000000	80600000	51800000	46900000	110000000	42600000	87200000	78700000	173000000	99100	38900000	64700000	52200000	193000000	53500000	176000000	69200000	96200	183000000	46000000	162000000	58800000	156000000	57400	130000000	177000000	159000000	161000000	85700000
3-Methylbutanonitrile	100	84.0808	84.08121:12906603 85.08456:590528 86.08792:21655214		C5H9N	QHDRKFYEGYYIIK-UHFFFAOYSA-N	53700000	57100000	57900000	55200000	62000000	62100000	27200000	56800000	36400000	36300000	49500000	54500000	60000000	38200000	60900000	33700000	44800000	45000000	49700000	52100000	51900000	50300000	28900000	32300000	30800000	56600000	59900000	58400000	63800000	27200000	44800000	82000000	45200000	54600000	34700000	42100000	57300000	52700000	50000000	49000000	53200000	51000000	52200000
Piperidine	79.3	84.0819	84.08119:10518701 85.08454:3999635 86.0879:0	50.32521:6991 51.0672:6926 52.25288:6775 53.00298:37616 54.0346:77137 55.05507:9254 56.05016:52515 60.17678:7429 65.03921:10226 67.05487:23258 68.05004:34486 69.05789:16591 81.20293:7912 84.0811:56470	C5H11N	NQRYJNQNLNOLGT-UHFFFAOYSA-N	57600000	60800000	62900000	65500000	64800000	61700000	81100000	81200000	80300000	81600000	78000000	63500000	72100000	61400000	66000000	65400000	35700000	55300000	53100000	57500000	55100000	57100000	55700000	56200000	56900000	58100000	81700000	79500000	69800000	76900000	79200000	77100000	70900000	21600000	49600000	40100000	66900000	69300000	68200000	70400000	68900000	39500000	36500000
Divinyl sulfide	61.7	85.0117	85.01105:771829 86.0144:128779 87.01776:24547564	56.96547:76731 71.9524:34921 72.39139:4415 84.91137:9849	C4H6S	UIYCHXAGWOYNNA-UHFFFAOYSA-N	3730000	3250000	6950000	5910000	3090000	5490000	860000	1260000	1810000	2020000	758000	2960000	412000	470000	2000000	1450000	8420000	7110000	7680000	6690000	13100000	1040000	931000	1830000	1210000	1210000	606000	1630000	783000	1110000	484000	5350000	3760000	1820000	4260000	4960000	1210000	1600000	979000	769000	1400000	1660000	1370000
Oxolan-3-one	83.3	85.0295	85.02881:12745033 86.03216:634273 87.03552:344759	53.00314:10092 55.01854:21032 55.41591:5578 56.96553:17230 57.03414:6503 69.9656:4838	C4H6O2	JLPJFSCQKHRSQR-UHFFFAOYSA-N	78200000	78300000	97800000	98800000	100000000	103000000	77800000	80900000	75000000	83800000	76900000	87500000	95000000	79400000	89600000	86900000	106000000	127000000	138000000	125000000	124000000	96000000	104000000	93500000	103000000	96300000	74900000	83100000	87700000	85600000	95800000	91300000	98600000	85400000	96300000	98500000	89200000	94000000	83300000	92400000	88600000	85300000	98200000
Pentylamine	57.2	86.0975	86.09683:84469960 87.10018:5325545 88.10354:0	53.00291:124851 53.45565:35292 56.0502:482290 57.05792:79299 59.62977:31967 70.05659:34577 71.55672:38441 76.7078:36425 78.76259:35051 82.81339:32044	C5H13N	DPBLXKKOBLCELK-UHFFFAOYSA-N	512000000	415000000	386000000	791000000	853000000	832000000	313000000	338000000	455000000	449000000	467000000	445000000	383000000	258000000	600000000	467000000	162000000	232000000	227000000	227000000	244000000	218000000	196000000	249000000	167000000	254000000	262000000	230000000	224000000	244000000	180000000	732000000	503000000	532000000	709000000	1430000000	381000000	335000000	415000000	326000000	380000000	677000000	1160000000
Glucosereductone	66	87.0088	86.99023:26269964 87.99358:1221926 88.99694:1801790	51.69748:8648 54.55651:7664 56.98008:59867 57.98785:1232616 58.99567:396045 59.96699:23849 64.006:10078 68.81613:9546 86.99026:154940	C3H4O3	NVXLIZQNSVLKPO-UHFFFAOYSA-N	272000000	282000000	318000000	330000000	327000000	337000000	156000000	163000000	142000000	162000000	167000000	102000000	129000000	136000000	175000000	179000000	247000000	722000000	265000000	794000000	768000000	144000000	153000000	148000000	98500000	149000000	98500000	45100000	103000000	63900000	103000000	468000000	459000000	274000000	159000000	318000000	49600000	122000000	111000000	90800000	126000000	292000000	306000000
Polyvinyl acetate	100	87.0441	87.04439:14201782 88.04774:11225103 89.0511:0		C4H6O2	XTXRWKRVRITETP-UHFFFAOYSA-N	34400000	30300000	30900000	35600000	35400000	33400000	42900000	45300000	40100000	38800000	42200000	43300000	46200000	47900000	45200000	44300000	23900000	25500000	28100000	26700000	26700000	32400000	36100000	33700000	32700000	33600000	19200000	12200000	12700000	17500000	17300000	60900000	59700000	29500000	58900000	62700000	41900000	37900000	35700000	44200000	43200000	27900000	28600000
Methyl propionate	97.8	87.0452	87.05572:7930852 88.05907:96791360 89.06243:3055989		C4H8O2	RJUFJBKOKNCXHH-UHFFFAOYSA-N	12900000	16700000	22300000	20000000	14000000	18300000	18900000	9910000	20000000	14500000	17100000	16400000	23400000	20700000	36000000	21500000	7830000	5100000	6170000	9470000	8170000	19500000	14400000	18200000	16300000	21600000	12300000	8670000	12400000	8810000	7390000	21700000	35200000	12600000	13200000	31500000	16600000	19500000	18800000	26800000	23000000	17500000	13500000
Ethyl isothiocyanate	99.9	88.0215	88.02347:1616503 89.02682:255280 90.03018:323720		C3H5NS	HBNYJWAFDZLWRS-UHFFFAOYSA-N	4070000	5680000	3210000	3370000	4030000	5860000	2820000	2680000	4560000	3190000	3010000	7460000	3540000	2370000	2420000	3320000	3160000	4280000	4120000	5630000	2020000	2330000	5860000	2920000	3130000	1920000	2970000	3500000	3720000	4040000	2570000	4450000	3320000	3440000	2550000	4890000	5640000	4150000	3690000	3180000	3420000	4690000	3810000
3-Isoxazolidinone	100	88.0393	88.03967:124297144 89.04302:5660744 90.04638:4603861	51.38822:96798 66.58533:77926	C3H5NO2	QXDOFVVNXBGLKK-UHFFFAOYSA-N	887000000	905000000	879000000	882000000	914000000	884000000	605000000	1140000000	1070000000	1210000000	1210000000	1180000000	511000000	1040000000	1210000000	734000000	390000000	347000000	171000000	422000000	378000000	975000000	1010000000	1030000000	957000000	633000000	841000000	784000000	749000000	761000000	771000000	905000000	944000000	983000000	921000000	938000000	551000000	524000000	584000000	593000000	510000000	964000000	573000000
L-Alanine	61.8	88.0404	88.03967:173649024 89.04302:7486165 90.04638:7895380	50.59722:31831 50.69885:35930 50.77526:33331 51.27124:34645 51.34015:44862 51.67365:39027 51.86228:41853 52.11433:38276 52.40985:39778 53.40315:37973 54.44493:52064 55.9725:42914 55.9955:42417 56.19196:43830 56.78518:39159 57.3456:53545 58.68863:41353 58.82759:44935 59.33881:46821 59.66526:39804 60.12742:44481 60.37589:37706 61.45731:50907 61.55941:44027 61.74813:36383 62.1772:40646 63.01649:4188…	C3H7NO2	QNAYBMKLOCPYGJ-REOHCLBHSA-N	608000000	616000000	647000000	663000000	675000000	672000000	851000000	863000000	903000000	881000000	881000000	835000000	844000000	829000000	813000000	841000000	309000000	251000000	273000000	300000000	292000000	697000000	702000000	700000000	672000000	706000000	566000000	550000000	532000000	534000000	538000000	672000000	688000000	743000000	694000000	673000000	379000000	372000000	402000000	373000000	369000000	760000000	728000000
Oxalic acid	99.9	88.988	88.98601:5474148 89.98936:0 90.99272:6757346		C2H2O4	MUBZPKHOEPUJKR-UHFFFAOYSA-N	6730000	16600000	20500000	12400000	10400000	10900000	4490000	10900000	4590000	3970000	5310000	3770000	3250000	4410000	9400000	5410000	21800000	31400000	10600000	29500000	63000000	5650000	4320000	4280000	5340000	3820000	1670000	1770000	1570000	1830000	3370000	18300000	18300000	13600000	19200000	8680000	4900000	1500000	955000	5420000	4510000	16300000	5420000
1-Mercapto-2-propanone	100	89.0067	89.00588:29990940 90.00923:1677892 91.01259:16352413		C3H6OS	USVCRBGYQRVTNK-UHFFFAOYSA-N	111000000	124000000	137000000	57200000	155000000	138000000	37000000	74000000	82200000	37900000	93700000	36300000	44200000	27100000	61400000	32400000	220000000	124000000	388000000	147000000	187000000	33800000	71800000	49900000	30400000	75600000	73200000	79800000	40400000	75500000	50000000	114000000	117000000	50200000	101000000	44700000	52000000	45900000	131000000	141000000	142000000	81000000	31800000
2-Methyl-1-propanethiol	100	89.043	89.04293:11242855 90.04628:14287606 91.04964:1018222		C4H10S	BDFAOUQQXJIZDG-UHFFFAOYSA-N	22900000	23200000	27400000	27200000	25700000	25700000	35200000	33600000	36300000	36700000	35600000	35900000	35400000	34400000	34600000	32700000	11600000	8200000	9510000	10500000	10500000	27800000	29400000	28800000	26100000	29400000	21300000	18200000	21900000	19300000	21900000	24600000	26600000	28500000	29200000	27200000	14000000	12800000	14800000	13100000	12000000	29600000	29000000
1,2-Ethanedithiol	56.2	92.9838	92.98303:19611768 93.98638:897613 94.98974:3134043	51.60256:11736 57.98792:208194 58.99572:351872 58.99855:27848 60.00354:20503 63.94434:123289 77.96027:14747	C2H6S2	VYMPLPIFKRHAAC-UHFFFAOYSA-N	180000000	202000000	223000000	227000000	250000000	231000000	64200000	34900000	132000000	54300000	95400000	82800000	40700000	71500000	66200000	41200000	420000000	252000000	677000000	630000000	306000000	125000000	123000000	114000000	46300000	123000000	116000000	146000000	47800000	124000000	91100000	188000000	72600000	123000000	182000000	73300000	77200000	125000000	213000000	233000000	233000000	87500000	87500000
2-Hydroxypyridine	51.4	94.0298	93.98251:363973 94.98586:935295 95.98922:0	58.99853:78487 59.52188:166041 65.18855:33496 68.52705:123527 73.70815:38723 75.93114:43716 77.00885:38921 82.47221:36948 93.96182:38089	C5H5NO	UBQKCCHYAOITMY-UHFFFAOYSA-N	365000	533000	382000	483000	887000	369000	292000	357000	33700	233000	215000	23900	75300	66000	121000	236000	1230000	1920000	1820000	2270000	1030000	34100	59700	327000	154000	22800	101000	57900	440000	26700	45100	967000	1420000	305000	478000	926000	37000	35000	88900	115000	314000	436000	230000
1H-Pyrrole-2-carboxaldehyde	95.3	94.0298	94.0453:659732224 95.04865:110015688 96.05201:0	50.54254:447124 51.4314:388021 53.36732:431091 58.99853:838482 59.52179:910911 70.30882:599362 86.84895:460830 86.88308:501590	C5H5NO	ZSKGQVFRTSEPJT-UHFFFAOYSA-N	520000000	585000000	7160000000	6200000000	7570000000	8190000000	6130000000	506000000	3570000000	505000000	3910000000	1530000000	3430000000	6230000000	6130000000	6230000000	6190000000	6230000000	6590000000	3210000000	6290000000	2780000000	2880000000	2600000000	5800000000	6570000000	3100000000	6670000000	7190000000	4280000000	6710000000	6780000000	2320000000	6660000000	6210000000	7170000000	2370000000	6770000000	6080000000	2810000000	6950000000	4140000000	6480000000
2,4-Dimethyloxazole	99.9	96.0455	96.04728:214755 97.05063:0 98.05399:85449680		C5H7NO	PSOZJOZKEVZLKZ-UHFFFAOYSA-N	162000	366000	85800	208000	5970	193000	103000	81600	293000	59800	107000	91700	90000	251000	5970	5970	5970	74300	191000	80100	258000	96100	87200	78000	114000	5970	159000	126000	114000	170000	97500	174000	156000	5970	103000	5970	244000	121000	105000	76500	109000	106000	5970
5-Hydroxy-4-pentenoic acid d-lactone	80.9	97.0295	97.02865:8892382 98.032:889219 99.03536:3379093	50.01591:42630 51.02377:28626 53.00295:65759 55.01875:5670 64.71751:4223 69.03394:5910 71.01338:21282 79.02213:5785 85.21294:4631 96.6021:5237 97.02861:16158	C5H6O2	VEFDLKXOSOFUIN-UHFFFAOYSA-N	41400000	40900000	50400000	52300000	52500000	52500000	40700000	40400000	36700000	41600000	40400000	45600000	48800000	39800000	46100000	44400000	58300000	70600000	78000000	69000000	67800000	49300000	54100000	50500000	55100000	50200000	36600000	42000000	45100000	45100000	49900000	44400000	50400000	33400000	47600000	48800000	43300000	47000000	39700000	46000000	43000000	32400000	50100000
Methylcyclohexane	100	97.1023	97.10145:1148232 98.1048:0 99.10816:0		C7H14	UAEPNZWRGJTJPN-UHFFFAOYSA-N	3160000	3900000	3830000	2760000	3640000	4700000	1580000	2590000	2060000	2600000	3690000	3870000	1790000	3020000	2040000	4130000	3950000	4450000	1790000	2650000	2360000	1630000	2360000	3290000	2810000	4590000	2480000	1790000	4440000	3180000	2940000	2580000	1800000	1510000	2150000	1480000	3470000	2830000	1590000	2880000	3280000	2360000	3610000
2-Methylthiophene	100	99.0263	99.02647:4050686 100.02982:7582752 101.03318:983835		C5H6S	XQQBUAPQHNYYRS-UHFFFAOYSA-N	13600000	21100000	17100000	12700000	13100000	10900000	8530000	6360000	8700000	9410000	7180000	7570000	8420000	2500000	3420000	9830000	19800000	10800000	22300000	20800000	16600000	5910000	4520000	3640000	4980000	7320000	3780000	5230000	8190000	5040000	6920000	14700000	6650000	11300000	7440000	16200000	7360000	7990000	6510000	7310000	6230000	6320000	17400000
5-Methyl-2(3H)-furanone	100	99.0441	99.0442:3571550 100.04755:7414125 101.05091:1727816		C5H6O2	BGLUXFNVVSVEET-UHFFFAOYSA-N	7830000	9810000	19200000	17300000	16600000	13700000	9790000	9920000	10600000	11800000	11500000	15100000	15700000	12000000	11600000	16900000	11900000	16800000	27900000	24400000	16100000	17400000	16400000	16700000	14300000	15100000	11500000	12600000	15000000	14500000	15700000	12200000	13100000	12300000	13000000	12000000	11900000	15800000	13200000	12000000	11400000	11800000	13500000
1-aminocyclopropane-1-carboxylate	60.6	100.04	100.02457:15702598 101.02792:2541393 102.03128:5460286	53.59023:14884 53.70613:14965 56.68541:13457 58.99846:44620 68.46783:15183 100.12903:15594	C4H7NO2	PAJPWUMXBYXFCZ-UHFFFAOYSA-N	112000000	110000000	83800000	74600000	81800000	77900000	82400000	77900000	95100000	88400000	74300000	82000000	73700000	103000000	84500000	102000000	78800000	65000000	59700000	78400000	71300000	77400000	67700000	78600000	64300000	67000000	107000000	91900000	93700000	88500000	77200000	82700000	91300000	111000000	85000000	100000000	88800000	76600000	90100000	83800000	86300000	125000000	108000000
Cyclohexylamine	100	100.112	100.11215:571209 101.1155:0 102.11886:437859		C6H13N	PAFZNILMFXTMIY-UHFFFAOYSA-N	515000	679000	849000	797000	632000	1770000	354000	280000	230000	444000	1020000	494000	344000	279000	306000	471000	260000	400000	260000	288000	349000	559000	848000	591000	397000	703000	1640000	1940000	1570000	967000	1120000	400000	473000	1140000	244000	864000	641000	344000	731000	732000	834000	636000	750000
N-Nitroso-pyrrolidine	100	101.071	101.07115:3352793 102.0745:9112414 103.07786:542999		C4H8N2O	WNYADZVDBIBLJJ-UHFFFAOYSA-N	12000000	14000000	11200000	11400000	11600000	11800000	5600000	4350000	4590000	2280000	2460000	6470000	12300000	12200000	8860000	10400000	6350000	7770000	7320000	9540000	8420000	6660000	7490000	4790000	6180000	5310000	3460000	3980000	8000000	6800000	3580000	9700000	24200000	12400000	7540000	14900000	9210000	3830000	4760000	5640000	8780000	15200000	15200000
N-Methylputrescine	100	101.108	101.10758:586548 102.11093:0 103.11429:0		C5H14N2	RMIVMBYMDISYFZ-UHFFFAOYSA-N	799000	424000	712000	1050000	448000	269000	547000	507000	753000	1470000	694000	1130000	426000	483000	257000	914000	269000	651000	477000	438000	367000	961000	552000	691000	233000	676000	581000	471000	1070000	898000	457000	376000	602000	79200	753000	575000	771000	657000	805000	551000	814000	216000	145000
N-Heptane	84	101.132	101.16206:221972 102.16541:0 103.16877:0		C7H16	IMNFDUFMRHMDMM-UHFFFAOYSA-N	161000	181000	182000	124000	343000	184000	11200	11200	11200	11200	11200	11200	140000	11200	125000	11200	11200	11200	11200	11200	113000	114000	11200	11200	11200	11200	11200	11200	11200	129000	134000	11200	116000	11200	11200	11200	11200	11200	11200	11200	11200	118000	113000
L-2-Aminobutanoic acid	58.3	102.056	102.03404:86944264 103.03739:2113649 104.04075:2231408	56.04929:48641 56.96552:383671 79.27016:49189 93.31723:51543 101.78252:54983	C4H9NO2	QWCKQJZIFLGMSD-VKHMYHEASA-N	143000000	756000000	927000000	143000000	160000000	926000000	848000000	209000000	1150000000	299000000	339000000	433000000	521000000	278000000	555000000	240000000	55300000	52100000	281000000	45300000	52700000	1150000000	414000000	621000000	379000000	1390000000	1130000000	396000000	1120000000	1180000000	283000000	871000000	791000000	291000000	919000000	443000000	742000000	774000000	1130000000	699000000	224000000	840000000	983000000
Propanedioic acid	75.8	103.004	102.96722:11945240 103.97057:483200 104.97393:10165233	56.96566:32856 58.9957:110131 59.96732:29849 61.58113:15326 67.45293:17072 68.97997:86906 69.63432:14523 79.14703:16505 85.006:16061 89.44239:15176 102.96731:236965	C3H4O4	OFOBLEOULBTSOW-UHFFFAOYSA-N	145000000	139000000	172000000	163000000	186000000	184000000	96500000	109000000	58300000	102000000	88400000	55100000	87000000	99100000	118000000	61100000	442000000	479000000	184000000	526000000	471000000	81600000	74900000	102000000	56600000	93500000	57500000	30800000	25700000	45800000	24500000	305000000	265000000	172000000	93300000	314000000	50700000	56400000	61300000	60800000	29300000	196000000	200000000
(R)-3-Hydroxybutyric acid	62.8	103.04	103.0544:19718418 104.05775:7714551 105.06111:1406403	50.01589:106133 51.0237:328286 51.56872:6018 52.31853:7127 53.03934:28483 56.96548:87732 58.69685:9575 62.01583:9693 63.02348:10205 71.9524:21542 74.01555:12581 75.73102:8578 77.03894:24489 85.46323:8133 95.04925:29907 103.05456:17645	C4H8O3	WHBMMWSBFZVSSR-GSVOUGTGSA-N	202000000	187000000	218000000	192000000	245000000	80600000	80600000	187000000	137000000	103000000	191000000	69400000	220000000	87000000	115000000	329000000	63300000	66400000	33900000	73600000	53000000	87200000	74300000	179000000	57500000	58200000	101000000	175000000	45000000	35400000	102000000	242000000	198000000	94800000	432000000	255000000	52200000	139000000	91900000	148000000	46300000	241000000	94600000
Cycloserine	100	103.05	103.0506:2396400 104.05395:367091 105.05731:302163		C3H6N2O2	DYDCUQKUCUHJBH-UWTATZPHSA-N	8960000	11700000	13300000	8380000	4710000	9350000	7960000	4740000	8500000	9540000	10200000	9370000	4470000	5550000	9650000	9420000	8330000	7840000	5390000	9120000	8150000	8020000	8520000	9930000	5910000	5290000	12900000	8760000	7080000	5040000	10100000	10900000	12300000	7510000	11100000	11500000	9770000	9880000	12400000	11600000	10900000	13300000	9590000
Nervonyl carnitine	85.8	103.136	103.16323:430983 104.16658:1472305 105.16994:67386488		C6H16N	GSBKRFGXEJLVMI-UHFFFAOYSA-N	616000	568000	1070000	874000	871000	388000	7630	7630	241000	85100	7630	94300	403000	178000	104000	90400	7630	361000	482000	78700	165000	119000	238000	258000	7630	132000	229000	280000	315000	975000	633000	238000	7630	350000	100000	157000	7630	422000	93400	123000	239000	165000	296000
Pyruvatoxime	99.7	104.034	104.03044:27921416 105.03379:0 106.03715:3343069		C3H5NO3	MVGBKLTYYAYYGY-DUXPYHPUSA-N	100000000	85000000	77900000	159000000	68900000	58800000	79100000	104000000	35600000	63300000	24200000	84300000	23100000	125000000	53600000	80300000	69600000	55500000	78500000	27300000	167000000	52400000	156000000	55600000	53600000	131000000	200000000	145000000	41900000	65200000	61000000	144000000	92600000	150000000	54900000	159000000	124000000	44200000	42800000	180000000	44000000	165000000	164000000
2-Aminoisobutyric acid	82.1	104.071	104.10716:157746752 105.11051:8938556 106.11387:0	58.06583:3226430 59.80167:92614 60.08153:749086 61.02787:100903 87.1372:105359 94.25578:112786 104.10709:400529	C4H9NO2	FUOOLUPWFVMBKG-UHFFFAOYSA-N	933000000	809000000	972000000	915000000	973000000	952000000	987000000	1020000000	895000000	981000000	1050000000	886000000	894000000	775000000	922000000	940000000	959000000	1170000000	1280000000	1210000000	1270000000	947000000	863000000	921000000	838000000	892000000	1250000000	1270000000	1420000000	1270000000	1320000000	977000000	1010000000	833000000	899000000	992000000	1050000000	1060000000	995000000	1060000000	1080000000	803000000	968000000
N-Ethylglycine	80.5	104.071	104.10709:1161798272 105.11044:70962008 106.1138:4669387	56.05006:15857 58.06579:674062 59.07335:12353 60.08138:136197 60.08367:11003 104.10709:82564	C4H9NO2	YPIGGYHFMKJNKV-UHFFFAOYSA-N	4590000000	4490000000	4740000000	4610000000	4880000000	4680000000	5390000000	5540000000	5440000000	5560000000	5470000000	4860000000	4840000000	4690000000	4930000000	4940000000	5380000000	5600000000	5720000000	5600000000	5490000000	4720000000	4630000000	4490000000	4430000000	4670000000	5760000000	5740000000	5920000000	5840000000	5920000000	4630000000	4760000000	4570000000	4600000000	4770000000	4730000000	4690000000	4790000000	4840000000	4860000000	4630000000	4850000000
3-Mercaptopropanoic acid	82.8	105.002	104.98293:13174950 105.98628:2131215 106.98964:2071040	52.12494:7496 53.00296:51948 57.98782:19128 58.99577:62804 59.96712:11659 61.01133:115607 70.99561:162496 71.95685:10508 72.0034:22870 104.96303:34238 104.98282:9839	C3H6O2S	DKIDEFUBRARXTE-UHFFFAOYSA-N	134000000	139000000	94000000	163000000	61000000	163000000	81800000	44400000	56500000	90600000	89500000	84200000	74500000	27900000	67800000	96000000	337000000	351000000	375000000	313000000	187000000	72700000	71600000	81500000	22600000	80200000	19600000	57300000	40900000	20200000	30900000	230000000	163000000	141000000	133000000	83200000	30300000	39900000	48300000	23600000	27800000	150000000	157000000
Choline	100	105.115	105.11404:90484 106.11739:0 107.12075:0		C5H14NO	OEYIOHPDSNJKLS-UHFFFAOYSA-N	60200	61900	2790	56400	69600	2790	43200	2790	59000	2790	2790	2790	2790	27900	2790	35300	2790	44100	2790	70800	2790	33900	2790	2790	29100	2790	127000	74400	53200	66800	60800	30900	48700	2790	2790	2790	2790	89800	48100	2790	2790	2790	2790
L-Serine	100	106.05	106.04999:12858370 107.05334:0 108.0567:0		C3H7NO3	MTCFGRXMJLQNBG-UHFFFAOYSA-N	17300000	14200000	16800000	14200000	18000000	20000000	21400000	21400000	22600000	21200000	17900000	23900000	16600000	25700000	18100000	12900000	10700000	5280000	7470000	8070000	3550000	15100000	19700000	16400000	18500000	20600000	11800000	8060000	9530000	9690000	12200000	21900000	26000000	23500000	25100000	25200000	42200000	48500000	42200000	36100000	45800000	20200000	16600000
Bis(methylthio)methane	100	106.999	106.99845:12191602 108.0018:503329 109.00516:987803		C3H8S2	LOCDPORVFVOGCR-UHFFFAOYSA-N	46600000	35700000	24400000	24800000	42500000	56700000	12800000	16100000	15900000	8410000	6160000	11300000	6970000	4320000	8650000	10100000	23700000	55500000	83500000	80700000	35600000	15600000	16700000	10700000	8010000	12900000	14400000	18400000	6820000	18400000	18600000	20600000	30300000	18600000	39700000	9810000	18000000	28300000	16700000	20700000	29300000	10400000	13600000
Benzaldehyde	100	107.049	107.04926:4948389 108.05261:834477 109.05597:433178		C7H6O	HUMNYLRZRPPJDN-UHFFFAOYSA-N	10100000	7570000	11400000	11300000	20000000	13900000	7230000	4380000	8940000	3470000	5890000	4880000	10000000	14600000	22700000	5230000	7360000	2890000	4400000	4480000	4550000	10300000	7560000	5720000	7260000	4760000	6910000	5840000	6310000	11400000	14700000	33600000	40300000	16400000	22100000	8700000	2020000	7200000	4680000	6960000	4940000	9790000	10900000
Hypotaurine	100	108.013	108.01141:2354042 109.01476:0 110.01812:7466030		C2H7NO2S	VVIUBCNYACGLLV-UHFFFAOYSA-N	3240000	3760000	3080000	3920000	3020000	4550000	5890000	6260000	7760000	6820000	5900000	5850000	6200000	5530000	5480000	4980000	1960000	1140000	403000	1580000	679000	4740000	3760000	4890000	4930000	5310000	5170000	3450000	3900000	4210000	3710000	4830000	4470000	5120000	4740000	3740000	3030000	1740000	2470000	2380000	2110000	4410000	3680000
S-Methyl methanesulfinothioate	95.3	108.979	108.99422:910763 109.99757:392064 111.00093:5258862		C2H6OS2	RRGUMJYEQDVBFP-UHFFFAOYSA-N	1260000	426000	956000	1210000	919000	338000	200000	329000	231000	532000	328000	809000	656000	646000	244000	434000	2520000	1680000	2930000	3040000	1390000	305000	1020000	789000	632000	557000	777000	508000	448000	335000	872000	494000	363000	756000	938000	370000	527000	754000	1200000	724000	1210000	459000	219000
O-Quinone	100	109.028	109.02851:4164882 110.03186:3955529 111.03522:2030297		C6H4O2	WOAHJDHKFWSLKE-UHFFFAOYSA-N	24800000	21400000	22800000	22700000	23700000	22000000	20200000	13400000	16500000	14100000	18800000	20500000	20100000	18100000	20000000	18600000	15200000	28100000	31100000	19200000	17400000	21600000	22300000	20600000	21900000	22100000	17100000	19100000	19700000	19000000	15300000	21200000	14100000	13700000	21100000	16600000	13100000	19800000	19400000	22200000	18100000	14700000	24700000
trans-Allo-ocimene	100	109.101	109.10098:608954 110.10433:241447 111.10769:183169		C8H12	CGMDPTNRMYIZTM-NKYSMPERSA-N	3270000	3590000	2990000	2250000	2220000	2170000	1760000	1040000	2130000	2450000	2110000	2640000	2180000	1480000	666000	3010000	1390000	1900000	2800000	2620000	691000	1200000	2100000	3010000	1900000	794000	1840000	2410000	2970000	2470000	1550000	2610000	1950000	1950000	2500000	1370000	1460000	683000	3240000	1720000	1750000	1910000	1360000
2-Acetyloxazole	95	110.025	110.00871:9114689 111.01206:186389904 112.01542:23013894	54.93825:4879 55.93509:4164 57.82258:3191 71.94081:15266 72.93754:8872 75.85522:3588 78.50611:3573 82.14428:3408	C5H5NO2	QCDUAXSWPGEYBB-UHFFFAOYSA-N	65200000	74600000	111000000	9340000	6100000	6840000	71200000	45200000	61400000	55700000	45100000	74600000	50100000	74100000	42300000	37900000	36500000	62000000	49700000	33300000	63000000	47600000	8780000	8500000	44000000	83900000	37700000	40000000	7180000	6850000	60200000	7550000	7500000	51500000	7260000	38200000	45400000	44000000	5880000	5630000	5130000	6270000	6230000
3-Methoxypyridine	50.3	110.06	110.07133:11950330 111.07468:1195840 112.07804:14573713	54.03463:45606 55.04238:8469 56.05022:69966 81.04526:27453 82.05295:13851 83.06076:17025 104.05886:9160	C6H7NO	UMJSCPRVCHMLSP-UHFFFAOYSA-N	62800000	57600000	59800000	57700000	55300000	54000000	31400000	61000000	57400000	57600000	59200000	92800000	91700000	88500000	91400000	88500000	39100000	42000000	41700000	40200000	38800000	45400000	26500000	49900000	44500000	24200000	42900000	37900000	65200000	70900000	70400000	73400000	74900000	41600000	77400000	46200000	62800000	62300000	61500000	63600000	35300000	40100000	39400000
5-Acetyl-3,4-dihydro-2H-pyrrole	98	110.061	110.07121:15105514 111.07456:1846998 112.07792:8831164		C6H9NO	DQBQWWSFRPLIAX-UHFFFAOYSA-N	25800000	21400000	31100000	34000000	31300000	35000000	28600000	25500000	29300000	25300000	29500000	46000000	39700000	49600000	42600000	48400000	18400000	16400000	20400000	17800000	22400000	26500000	23100000	22900000	26900000	21800000	32100000	37100000	32700000	39700000	55500000	41000000	41000000	24900000	45300000	46000000	42500000	34300000	33300000	35100000	34400000	20100000	17700000
Dimethyl selenide	99.9	110.971	110.97326:1598556 111.97661:403726 112.97997:0		C2H6Se	RVIXKDRPFPUUOO-UHFFFAOYSA-N	357000	221000	467000	246000	247000	301000	4140000	3660000	6230000	3570000	3880000	3730000	8330000	4090000	6260000	3240000	8240000	4270000	6010000	5800000	221000	4390000	4380000	6050000	4710000	170000	7420000	3040000	308000	5350000	2350000	488000	1640000	2940000	2610000	2460000	6350000	1300000	960000	729000	4280000	4540000	3430000
2-Furancarboxylic acid	53.3	111.009	111.03919:78060392 112.04254:2273686 113.0459:2609805	56.29248:37455 56.96544:189479 57.93535:50776 61.25554:35807 66.99567:41730 81.00336:48528	C5H4O3	SMNDYUVBFMFKNZ-UHFFFAOYSA-N	125000000	670000000	833000000	978000000	932000000	851000000	248000000	875000000	983000000	238000000	304000000	1090000000	462000000	449000000	333000000	146000000	295000000	303000000	320000000	370000000	270000000	370000000	155000000	953000000	142000000	359000000	123000000	192000000	1050000000	578000000	785000000	803000000	212000000	419000000	177000000	850000000	229000000	352000000	260000000	287000000	180000000	317000000	365000000
3-Ethylthiophene	46.5	111.027	111.03926:99566912 112.04261:2461882 113.04597:2767202	52.34843:46830 52.76796:47852 56.96559:226863 57.93552:65947 75.88406:55892 95.0549:55558 98.60342:63211	C6H8S	SLDBAXYJAIRQMX-UHFFFAOYSA-N	472000000	607000000	689000000	409000000	811000000	748000000	454000000	354000000	304000000	646000000	680000000	148000000	174000000	121000000	337000000	742000000	389000000	286000000	452000000	338000000	420000000	686000000	594000000	364000000	611000000	670000000	539000000	225000000	553000000	716000000	742000000	650000000	542000000	579000000	509000000	486000000	459000000	803000000	656000000	841000000	833000000	509000000	232000000
Hydroquinone	99.5	111.044	111.03918:39327428 112.04253:1597824 113.04589:819386	51.35244:18764 55.74078:28444 56.96548:181953 57.47018:20275 60.01276:24845 85.447:26964 86.57924:23795	C6H6O2	QIGBRXMKCJKVMJ-UHFFFAOYSA-N	72900000	87200000	76400000	84600000	140000000	104000000	75500000	109000000	101000000	97700000	144000000	62900000	71400000	83400000	62400000	118000000	52300000	81300000	98900000	82000000	73500000	89800000	97500000	85400000	65700000	84600000	70600000	72300000	97600000	72500000	63100000	84600000	73500000	136000000	89200000	67000000	71500000	73400000	69900000	73800000	75000000	78000000	96400000
1,3-Octadiene	100	111.117	111.11686:503246 112.12021:500894 113.12357:0	56.96539:15644 57.9355:26230 63.07988:9781 75.43678:9715 77.19844:10600 109.09122:10492	C8H14	QTYUSOHYEPOHLV-FNORWQNLSA-N	1930000	1510000	1620000	1660000	1400000	1300000	780000	2180000	1340000	898000	1660000	623000	576000	1330000	461000	1630000	1390000	2010000	2230000	2240000	1820000	571000	650000	1650000	747000	1090000	709000	1700000	1580000	1390000	1260000	1830000	615000	1260000	1720000	590000	1310000	1580000	1040000	708000	817000	996000	1330000
2-Octene	61.3	111.118	111.1169:491248 112.12025:497969 113.12361:0	55.05215:77587 55.91751:66591 56.9655:290312 57.93535:72359 59.89385:73660 75.13811:74650 111.10966:99840	C8H16	ILPBINAXDRFYPL-UHFFFAOYSA-N	1610000	1100000	2600000	2510000	2660000	2690000	742000	534000	2190000	1140000	1300000	1020000	2160000	2490000	451000	855000	1900000	486000	1080000	1200000	596000	1020000	1950000	979000	2150000	590000	1400000	1010000	1470000	1780000	1080000	1230000	1410000	990000	721000	639000	1660000	2810000	773000	839000	1250000	816000	1190000
Butenyl isothiocyanate	99.6	112.023	112.01795:22168338 113.0213:16787374 114.02466:766209		C5H7NS	XDDPFUCCKIMFOG-ONEGZZNKSA-N	81000000	40100000	71500000	72900000	154000000	75000000	32100000	68900000	52000000	34300000	46000000	41100000	67200000	55400000	57800000	49700000	52800000	182000000	71600000	149000000	54700000	34800000	105000000	41500000	24300000	194000000	97000000	43400000	108000000	49200000	82300000	58500000	61200000	45200000	172000000	43700000	45900000	38200000	51700000	86000000	200000000	74600000	38000000
Creatinine	66.9	112.052	112.08694:16321686 113.09029:734570 114.09365:2351861	52.10323:12046 54.03461:13426 62.69462:12894 63.65778:9448 68.05003:48348 70.06567:147002 85.07631:26815 88.31628:10574 112.08698:25704	C4H7N3O	DDRJAANPRJIHGJ-UHFFFAOYSA-N	81100000	87600000	97900000	105000000	120000000	120000000	105000000	106000000	111000000	106000000	106000000	98000000	99500000	100000000	98400000	100000000	73700000	70100000	67900000	67000000	68300000	104000000	101000000	97100000	104000000	103000000	68100000	105000000	59800000	102000000	107000000	125000000	122000000	78700000	127000000	72500000	137000000	86900000	142000000	146000000	143000000	86100000	87600000
2,5-Dihydro-2,4,5-trimethyloxazole	97.9	112.077	112.08698:13785731 113.09033:0 114.09369:3690576		C6H11NO	YFSGRMONVCFYTC-UHFFFAOYSA-N	28100000	21100000	26800000	29400000	33400000	29800000	29100000	27400000	26600000	33400000	127000	31600000	34800000	29800000	26100000	31000000	24900000	21700000	15000000	22400000	20700000	35400000	35900000	32500000	37900000	32200000	28600000	31100000	29700000	31200000	30700000	42500000	43800000	23300000	40600000	37500000	54500000	45800000	40800000	34100000	52400000	23600000	24500000
Heptanenitrile	100	112.112	112.11205:1276062 113.1154:0 114.11876:244491		C7H13N	SDAXRHHPNYTELL-UHFFFAOYSA-N	627000	784000	2960000	2390000	2250000	3140000	2140000	969000	2030000	1240000	1090000	8560000	5060000	1550000	7040000	5370000	1620000	649000	1860000	2420000	1220000	1660000	1470000	1650000	775000	2580000	953000	692000	3080000	1720000	1170000	2400000	937000	1730000	2390000	1380000	2940000	2190000	1790000	2100000	1990000	1610000	1500000
beta-Cyanoalanine	100	113.036	113.03549:23941270 114.03884:0 115.0422:1899715		C4H6N2O2	BXRLWGXPSRYJDZ-UHFFFAOYSA-N	39000000	37500000	44700000	94300000	58600000	85900000	36700000	48900000	65300000	43300000	66800000	54200000	52700000	92700000	49700000	39100000	29500000	29200000	170000000	90800000	29700000	74200000	63400000	30400000	198000000	147000000	35900000	53400000	35700000	82000000	31400000	21100000	85000000	195000000	128000000	38600000	76800000	45000000	57000000	61500000	71900000	146000000	55600000
3-Methyl-2-cyclopentene-1-thione	100	113.042	113.04192:21459956 114.04527:6758407 115.04863:1542298		C6H8S	JBWUENDATZQNBX-UHFFFAOYSA-N	124000000	130000000	120000000	129000000	121000000	97600000	26700000	35900000	34200000	42200000	33900000	45100000	11700000	49100000	39100000	21200000	95400000	207000000	130000000	237000000	133000000	43900000	20200000	21400000	31800000	27700000	9690000	24200000	12300000	19700000	22800000	78800000	135000000	61800000	90900000	86300000	39000000	26600000	18800000	16200000	42400000	88300000	73300000
(2E,4E)-2,4-Hexadienoic acid	100	113.06	113.05983:3027483 114.06318:4071208 115.06654:2650307		C6H8O2	WSWCOQWTEOXDQX-MQQKCMAXSA-N	6980000	7700000	5320000	9490000	7090000	8800000	8380000	7390000	8000000	7170000	7770000	9290000	3210000	6580000	7230000	7760000	2010000	1190000	2460000	1860000	1320000	4480000	4260000	7840000	7350000	7650000	6580000	5830000	4930000	4180000	5510000	9250000	7480000	5370000	5100000	4270000	3970000	5430000	3520000	8710000	2770000	4850000	5370000
1-Pyrroline-5-carboxylic acid	100	114.055	114.05492:5937461 115.05827:1005209 116.06163:60935932		C5H7NO2	DWAKNKKXGALPNW-UHFFFAOYSA-N	20600000	10100000	26900000	10800000	14800000	18100000	23000000	13900000	29100000	12400000	6880000	20500000	18400000	19200000	18800000	19700000	14500000	14700000	11500000	15100000	16900000	10200000	11400000	13700000	6850000	11900000	6910000	6930000	6030000	6220000	8070000	14900000	16400000	17500000	18000000	16200000	9970000	3170000	7190000	4910000	17100000	19400000	16500000
N-(2-Methylpropyl)acetamide	97.9	114.092	114.10261:3441195 115.10596:1533819 116.10932:39607896		C6H13NO	VDQMVRFHUYAKJL-UHFFFAOYSA-N	13600000	11100000	6940000	12500000	10300000	7780000	10500000	7800000	9360000	10100000	16600000	16500000	9590000	8060000	10500000	16500000	13500000	13700000	5880000	8540000	12600000	11200000	11500000	9640000	16600000	10500000	11300000	11600000	16500000	17200000	11300000	18200000	19500000	8340000	10900000	19800000	18700000	12800000	19600000	8630000	18600000	12000000	12400000
(Z)-4-Hepten-1-ol	100	115.112	115.11186:167535 116.11521:444086 117.11857:0		C7H14O	CUKAXHVLXKIPKF-ARJAWSKDSA-N	211000	76600	159000	265000	252000	223000	125000	235000	163000	136000	83800	245000	104000	95400	208000	177000	220000	139000	65600	144000	155000	239000	85700	212000	166000	186000	161000	216000	117000	155000	71200	207000	84800	218000	76900	206000	156000	255000	151000	151000	276000	342000	158000
L-Proline	86.1	116.071	116.07059:159803920 117.07394:8348080 118.0773:173567312	56.315:96464 59.60212:89739 68.05009:433667 70.06575:5878619 75.79762:95260 99.3372:109315 116.07047:138946	C5H9NO2	ONIBWKKTOPOVIA-BYPYZUCNSA-N	1230000000	1170000000	1240000000	1440000000	1430000000	1240000000	690000000	691000000	732000000	857000000	793000000	1310000000	1310000000	1400000000	1390000000	1410000000	1150000000	1150000000	1130000000	1180000000	1040000000	1430000000	1070000000	1440000000	1090000000	1150000000	1070000000	1110000000	1070000000	933000000	1040000000	1400000000	1470000000	979000000	1670000000	1850000000	1290000000	1320000000	1460000000	1410000000	1650000000	932000000	1000000000
2-Thiophenethiol	100	116.983	116.98264:1329032 117.98599:1419666 118.98935:9893647		C4H4S2	SWEDAZLCYJDAGW-UHFFFAOYSA-N	774000	879000	2580000	1760000	2920000	772000	1350000	505000	777000	994000	351000	397000	934000	611000	757000	852000	5910000	6810000	4600000	6260000	3420000	837000	1080000	832000	988000	599000	527000	605000	997000	460000	599000	1890000	2610000	1940000	1670000	1770000	1230000	287000	404000	693000	686000	2630000	913000
Dihydro-2-methyl-3(2H)-thiophenone	100	117.037	117.0368:1800265 118.04015:14858208 119.04351:10155470		C5H8OS	YMZZPMVKABUEBL-UHFFFAOYSA-N	2160000	1570000	5030000	1550000	2210000	4200000	1060000	2160000	1090000	978000	2150000	1030000	1410000	918000	1330000	1310000	6170000	6250000	7340000	7910000	15400000	1810000	1060000	774000	763000	793000	769000	877000	1520000	1290000	914000	2500000	3510000	1570000	5320000	5710000	1030000	507000	893000	1260000	701000	2320000	2290000
S-Methyl butanethioate	100	117.038	117.03896:745097 118.04231:1139520 119.04567:0		C5H10OS	GRLJIIJNZJVMGP-UHFFFAOYSA-N	11100	300000	1000000	489000	208000	421000	467000	237000	332000	192000	756000	415000	139000	125000	163000	373000	531000	426000	338000	185000	362000	140000	1050000	360000	407000	693000	172000	269000	276000	391000	285000	276000	328000	111000	343000	163000	141000	381000	246000	232000	120000	170000	208000
1-Heptanol	97.5	117.127	117.13862:181426 118.14197:351229 119.14533:0		C7H16O	BBMCTIGTTCKYKF-UHFFFAOYSA-N	524000	60700	568000	306000	255000	246000	40000	516000	190000	444000	124000	79900	832000	496000	196000	185000	400000	589000	224000	435000	278000	399000	487000	117000	306000	200000	234000	405000	459000	244000	463000	294000	454000	171000	241000	357000	163000	181000	293000	379000	318000	199000	191000
3-S-methylmercaptopropionate	96	118.01	117.99567:1270253 118.99902:27990128 120.00238:50096440		C4H7O2S	CAOMCZAIALVUPA-UHFFFAOYSA-M	843000	890000	1080000	1720000	1660000	2300000	3350000	1560000	1340000	2800000	3640000	2110000	829000	2430000	1780000	2390000	726000	218000	290000	148000	254000	1800000	2000000	1840000	1950000	1930000	2130000	1230000	841000	647000	630000	1340000	1710000	2240000	1650000	623000	1060000	659000	1710000	981000	428000	567000	1180000
5-Aminopentanoic acid	87.1	118.086	118.08623:159159648 119.08958:14178332 120.09294:5913080	53.03951:114899 54.1129:88846 55.05501:1298218 55.05735:121842 55.95274:104098 56.05021:905868 57.05801:1320815 58.06588:1933118 58.06841:142529 59.04975:118331 59.07425:104833 72.08136:717259 77.01506:110716 111.03278:115175	C5H11NO2	JJMDCOVWQOJGCB-UHFFFAOYSA-N	787000000	753000000	815000000	827000000	925000000	899000000	864000000	837000000	850000000	845000000	835000000	915000000	883000000	872000000	870000000	977000000	661000000	590000000	578000000	580000000	592000000	676000000	707000000	703000000	754000000	747000000	737000000	788000000	787000000	724000000	738000000	1030000000	1110000000	859000000	1090000000	1120000000	1070000000	1110000000	991000000	1070000000	1070000000	884000000	854000000
Hydroxypropanedioic acid	100	118.999	118.99826:17138540 120.00161:381974 121.00497:347407392		C3H4O5	ROBFUDYVXSDBQM-UHFFFAOYSA-N	61900000	67600000	70200000	71800000	82500000	40100000	48600000	26700000	48100000	19400000	52700000	21900000	12200000	10600000	14200000	15600000	65800000	72300000	121000000	126000000	67800000	42200000	19200000	13400000	17400000	36700000	25100000	24500000	19600000	31100000	18800000	54200000	36000000	23200000	26500000	17700000	26500000	26900000	63600000	33300000	55900000	24300000	26500000
Dihydro-4-mercapto-3(2H)-furanone	99.9	119.016	119.01401:762522 120.01736:3557111 121.02072:346490		C4H6O2S	CBMFNAVNFZNJMZ-UHFFFAOYSA-N	279000	1200000	1940000	2540000	2530000	1620000	557000	1010000	764000	945000	1300000	621000	852000	825000	1080000	1010000	661000	637000	643000	632000	1540000	916000	1060000	905000	2270000	1210000	1100000	916000	1100000	2370000	1300000	1170000	1120000	1290000	1000000	939000	967000	711000	1520000	863000	2080000	1190000	2640000
N-carbamoylglycine	66	119.045	119.01604:38420132 120.01939:22902812 121.02275:5662681	53.00294:24308 55.01866:32183 56.05828:15371 56.31289:13043 57.98795:110300 58.99574:55619 59.53467:14860 61.98251:19966 65.03928:55116 71.27579:13052 75.02337:14129 86.24764:15354 91.05453:17961 92.7734:18484	C3H6N2O3	KZVRXPPUJQRGFN-UHFFFAOYSA-N	281000000	304000000	178000000	179000000	293000000	288000000	204000000	194000000	184000000	208000000	209000000	50000000	281000000	148000000	292000000	149000000	155000000	286000000	185000000	202000000	294000000	121000000	170000000	181000000	166000000	169000000	206000000	200000000	153000000	228000000	222000000	218000000	190000000	230000000	180000000	196000000	188000000	206000000	210000000	206000000	181000000	365000000	195000000
p-Methylstyrene	100	119.085	119.08528:803560 120.08863:4192977 121.09199:0		C9H10	JLBJTVDPSNHSKJ-UHFFFAOYSA-N	4390000	3100000	3280000	2330000	3920000	2590000	971000	576000	2100000	160000	1010000	1710000	2020000	1570000	2640000	618000	1420000	923000	846000	1650000	1050000	767000	1980000	1880000	1150000	591000	973000	799000	489000	1180000	881000	1550000	1540000	258000	1150000	713000	1420000	945000	1100000	1180000	949000	1540000	1110000
L-Cysteine	60.5	120.013	120.02343:12624900 121.02678:1226163 122.03014:0	58.02273:3760 60.95842:13300 60.98716:48109 60.98973:6312 60.99617:4697 63.24471:3961 65.17706:4166 67.19548:4723 68.32342:4357 78.99755:91340 97.00783:198405 98.8819:4420	C3H7NO2S	XUJNEKJLAYXESH-REOHCLBHSA-N	45300000	61300000	66900000	82900000	33100000	106000000	22600000	48800000	53600000	62200000	29400000	56000000	47600000	56100000	53300000	93100000	59900000	55000000	55000000	63200000	44000000	54000000	49700000	19000000	50800000	53600000	54500000	54600000	51900000	22800000	52200000	85500000	58100000	86500000	91700000	72500000	65400000	82200000	97500000	61700000	69100000	107000000	58800000
1-Phenylethylamine	65.1	120.082	120.08072:505406880 121.08407:53092304 122.08743:2197384	50.01596:726576 50.02417:264003 51.02373:3241669 53.03942:1158817 65.03921:1081085 77.03914:1350052 91.05458:1495850 91.06172:318233 95.04932:1102426 98.92947:287398 103.05432:1088198 105.04484:685102 120.08035:666712	C8H11N	RQEUFEKYXDPUSK-UHFFFAOYSA-N	4780000000	3360000000	4890000000	5030000000	5700000000	5540000000	3960000000	4010000000	3640000000	4240000000	4140000000	1430000000	4540000000	2760000000	2530000000	6950000000	2710000000	2770000000	1910000000	2990000000	1570000000	827000000	1510000000	3760000000	1820000000	3310000000	4900000000	2570000000	3610000000	3890000000	3850000000	9800000000	4220000000	4930000000	9490000000	9660000000	1130000000	2990000000	2950000000	3210000000	2900000000	5120000000	5670000000
3-Propylpyridine	62.3	120.082	120.08065:25323898 121.084:2066776 122.08736:0	50.01592:84648 50.80134:14713 51.0237:455311 52.49849:13197 53.03936:191401 58.64353:11743 60.2216:15800 60.98717:101438 65.03922:186409 68.70726:17613 77.0391:121321 78.99754:205456 85.18887:14625 91.05461:152396 95.04943:194802 97.00793:257645 97.01383:25329 97.68418:17413 102.04657:21256 103.05445:117657 105.04501:84961 107.72729:17892 120.08128:52668	C8H11N	MLAXEZHEGARMPE-UHFFFAOYSA-N	234000000	276000000	199000000	274000000	36700000	339000000	174000000	213000000	23300000	214000000	133000000	244000000	248000000	196000000	226000000	244000000	24500000	176000000	274000000	239000000	184000000	231000000	203000000	243000000	18800000	237000000	280000000	108000000	159000000	342000000	115000000	246000000	384000000	105000000	107000000	57000000	91900000	270000000	198000000	239000000	153000000	14100000	124000000
3-Mercaptolactic acid	62.2	120.996	120.97749:75700728 121.98084:3096397 122.9842:6837890	53.00292:66055 53.93398:29518 57.98782:897110 58.83095:34294 58.99564:1223558 59.96708:43342 60.00354:33575 63.94432:204407 70.9955:1261852 71.07471:33291 72.0033:179976 73.01105:84938 80.94668:142035 82.9901:37765 86.99026:345305 102.96722:449939 120.97914:35636	C3H6O3S	OLQOVQTWRIJPRE-UHFFFAOYSA-N	876000000	880000000	949000000	965000000	1080000000	1100000000	506000000	565000000	470000000	532000000	539000000	547000000	434000000	471000000	532000000	610000000	2110000000	2370000000	768000000	2530000000	2430000000	480000000	465000000	502000000	425000000	484000000	311000000	126000000	351000000	341000000	335000000	1480000000	1410000000	966000000	468000000	494000000	376000000	401000000	381000000	434000000	426000000	956000000	1020000000
2-Methylbenzaldehyde	100	121.065	121.06452:694259 122.06787:188701 123.07123:34952036		C8H8O	BTFQKIATRPGRBS-UHFFFAOYSA-N	259000	285000	684000	457000	824000	584000	77800	147000	115000	127000	461000	161000	64000	259000	60500	351000	135000	69600	38800	55800	69900	129000	36300	450000	51800	809000	121000	173000	112000	27200	33000	1320000	318000	2890000	1380000	493000	104000	63500	26200	96700	141000	1470000	850000
1,2,3-Trimethylbenzene	100	121.101	121.10107:786050 122.10442:0 123.10778:614700		C9H12	FYGHSUNMUKGBRK-UHFFFAOYSA-N	2710000	1070000	1260000	3790000	5310000	2900000	1300000	805000	1430000	3510000	1980000	2600000	1980000	993000	808000	1650000	2730000	2420000	1520000	2170000	2170000	462000	1070000	3050000	2060000	1230000	1350000	3540000	1340000	1810000	2020000	1230000	1620000	2520000	2720000	1810000	2400000	1780000	1130000	1660000	3090000	2340000	1460000
Nicotinic acid	67.9	122.025	121.9808:19503330 122.98415:38870672 123.98751:1204253		C6H5NO2	PVNIIMVLHYAWGP-UHFFFAOYSA-N	60400000	67300000	32400000	20400000	29900000	77600000	21700000	40200000	17500000	20400000	23800000	7920000	12800000	7430000	10500000	12000000	66000000	77800000	74500000	229000000	116000000	23600000	42000000	28100000	16600000	9670000	21900000	34200000	19000000	18300000	21300000	33500000	21300000	16900000	27100000	65300000	49900000	49100000	37000000	43100000	55500000	33400000	48600000
1,2,4-Trithiolane	49.2	122.94	122.97337:10322324 123.97672:0 124.98008:0	56.9655:816298 58.50536:38146 58.9986:36288 67.51054:128626 76.51564:161088 76.94748:25545 100.02445:24930	C2H4S3	QHGFEUAAQKJXDI-UHFFFAOYSA-N	122000000	48000000	133000000	138000000	157000000	94600000	90200000	34800000	41700000	36800000	64300000	15600000	25200000	38800000	25200000	30000000	156000000	148000000	132000000	138000000	107000000	30900000	72400000	22100000	12700000	39000000	30800000	90600000	32700000	40200000	40000000	51900000	119000000	77500000	64200000	51900000	87600000	60700000	56300000	118000000	154000000	30300000	36000000
2-Hydroxybenzaldehyde	100	123.044	123.04383:26120630 124.04718:2770003 125.05054:956992		C7H6O2	SMQUZDBALVYZAC-UHFFFAOYSA-N	92500000	87400000	90600000	99900000	103000000	102000000	69700000	66800000	66700000	70000000	67500000	107000000	112000000	115000000	117000000	114000000	47700000	50100000	36600000	49000000	53200000	66700000	78700000	76200000	68500000	68200000	46700000	43000000	45800000	51800000	42100000	112000000	139000000	85800000	129000000	139000000	117000000	124000000	94700000	122000000	115000000	89100000	116000000
D-Threitol	67.2	123.065	123.04019:30392126 124.04354:5545971 125.0469:5119114	51.14612:5889 56.96541:42948 58.99855:24012 67.51045:12403 77.00879:11636 100.02484:8718 104.39875:6798 119.10415:7621	C4H10O4	UNXHWFMMPAWVPI-UHFFFAOYSA-N	267000000	267000000	239000000	180000000	203000000	199000000	218000000	183000000	222000000	203000000	211000000	198000000	187000000	243000000	194000000	248000000	241000000	145000000	149000000	205000000	171000000	225000000	146000000	184000000	146000000	203000000	268000000	276000000	211000000	199000000	191000000	222000000	218000000	356000000	233000000	246000000	222000000	201000000	240000000	206000000	234000000	299000000	286000000
2-Isopropyl-1,4-hexadiene	56.2	123.118	123.11669:494027 124.12004:0 125.1234:0	56.9655:1479277 58.50523:92247 67.51065:264590 71.33908:39922 76.51555:258614 81.6645:41635 82.2187:46340 84.12112:43229 85.52063:66664 113.70819:49913 123.18452:44243	C9H16	KKKHJDOOIQCWIL-AATRIKPKSA-N	4050000	3720000	2960000	1690000	1670000	3070000	9880000	1010000	8890000	3270000	3310000	3680000	4490000	547000	1900000	283000	1800000	592000	955000	5320000	1660000	66800	5810000	2500000	872000	3450000	960000	1850000	2360000	2070000	2630000	1060000	2510000	3360000	1620000	875000	7930000	3410000	2530000	701000	4230000	3430000	2050000
Methyl methanethiosulfonate	99.6	124.974	124.96904:707373 125.97239:5349097 126.97575:0		C2H6O2S2	XYONNSVDNIRXKZ-UHFFFAOYSA-N	147000	483000	855000	387000	214000	533000	54600	70400	228000	107000	211000	63500	51400	37700	63600	221000	2100000	2440000	3400000	487000	1770000	94300	181000	48200	92500	89200	132000	130000	186000	154000	322000	234000	214000	281000	128000	260000	150000	676000	190000	347000	378000	149000	54300
2-Acetylthiophene	100	125.007	125.00555:4794741 126.0089:38268784 127.01226:6884545		C6H6OS	WYJOVVXUZNRJQY-UHFFFAOYSA-N	4610000	14000000	8440000	21400000	15500000	8600000	7910000	5470000	12000000	5420000	15900000	12700000	9860000	9130000	11300000	8560000	11300000	8050000	6600000	4030000	4640000	8100000	7090000	21700000	6470000	8770000	3020000	12100000	6950000	6570000	13900000	12800000	9600000	20200000	4420000	10500000	15600000	5400000	9410000	5270000	6250000	21100000	27800000
Methyl 2-furoate	100	127.039	127.03889:5152058 128.04224:1315727 129.0456:2865951		C6H6O3	HDJLSECJEQSPKW-UHFFFAOYSA-N	11400000	13200000	15000000	13700000	11400000	11400000	11600000	13600000	12200000	12700000	14800000	10500000	11200000	11400000	8910000	10900000	17100000	11400000	11300000	11400000	16900000	9690000	13000000	10900000	12300000	10700000	10500000	9370000	9850000	10800000	9820000	11900000	9610000	14900000	7930000	16000000	15600000	16300000	13900000	12600000	13300000	16400000	13600000
Allyl crotonate	73.3	127.075	127.0388:24887038 128.04215:8310395 129.04551:2336138	50.61391:9112 51.02357:11434 53.00297:17020 53.03934:32805 55.01864:21887 56.17498:8635 61.1829:9239 69.03409:30217 81.03393:15976	C7H10O2	WNJBUWVXSNLWEQ-HYXAFXHYSA-N	133000000	141000000	180000000	196000000	195000000	189000000	143000000	148000000	130000000	140000000	141000000	157000000	161000000	143000000	157000000	149000000	193000000	218000000	234000000	209000000	223000000	169000000	183000000	166000000	188000000	173000000	146000000	154000000	159000000	159000000	178000000	160000000	169000000	167000000	178000000	186000000	157000000	169000000	158000000	172000000	174000000	166000000	193000000
2-Acetyl-4,5-dihydrothiazole	63	128.018	128.01903:7517238 129.02238:2470023 130.02574:11153373	56.9656:13020 58.96176:10456 59.28575:4658 68.45359:5464 68.9527:48697 68.95538:3968 68.98291:12969 71.95233:5921 86.99297:26559 105.0033:32088 114.44587:5167 115.03613:5666 123.01373:8265	C5H7NOS	FZOZFDAMVVEZSJ-UHFFFAOYSA-N	43200000	35300000	37500000	34900000	36900000	47000000	27000000	29100000	32500000	17400000	17100000	15900000	33600000	30900000	30800000	37800000	30700000	40100000	36500000	26200000	15800000	34900000	26200000	24800000	37000000	32800000	12600000	17900000	36200000	32600000	39800000	35600000	32300000	33500000	33300000	34800000	44500000	38700000	37600000	29500000	28600000	29700000	30700000
Norhygrine	100	128.107	128.10692:1406252 129.11027:0 130.11363:1557237		C7H13NO	ZAJDAGLJUKMNJL-UHFFFAOYSA-N	2660000	1840000	2460000	5180000	6030000	2710000	1970000	8190000	1930000	1810000	4320000	7230000	2250000	3370000	7330000	4180000	1950000	3630000	8730000	5230000	3700000	3790000	1960000	7980000	1930000	4130000	3370000	3130000	4420000	4550000	3050000	2420000	1980000	2270000	6670000	1600000	3540000	3870000	5600000	3290000	3840000	3650000	2680000
Methyl hydrogen fumarate	100	129.019	129.01808:13824386 130.02143:82154800 131.02479:3473458		C5H6O4	NKHAVTQWNUWKEO-IHWYPQMZSA-N	42200000	20800000	24700000	18200000	57700000	48500000	18000000	10500000	11200000	14800000	9850000	11700000	22400000	17800000	15400000	42300000	12900000	32700000	33600000	30300000	33700000	20700000	52400000	28500000	19000000	26100000	21500000	26000000	49600000	13800000	43600000	63100000	22100000	12900000	26800000	40700000	66700000	66900000	33200000	34100000	72300000	7820000	10800000
2-(Methylthiomethyl)furan	100	129.037	129.0367:6355664 130.04005:5382472 131.04341:3118659		C6H8OS	SKSFHXVDHVKIBN-UHFFFAOYSA-N	11100000	23300000	30700000	13200000	29400000	16000000	2520000	2340000	1340000	1610000	5960000	11000000	2520000	3730000	5160000	9420000	3490000	11900000	6280000	11800000	13300000	3840000	3470000	3390000	5650000	4140000	3320000	3100000	1760000	2360000	1730000	37800000	15700000	10900000	18600000	28500000	1670000	1460000	2430000	3580000	3070000	28600000	16700000
Dihydrothymine	100	129.066	129.06573:12317766 130.06908:145963584 131.07244:9348661		C5H8N2O2	NBAKTGXDIBVZOO-UHFFFAOYSA-N	54100000	29400000	20900000	32600000	39000000	39300000	23900000	32700000	45600000	37200000	19800000	26800000	15100000	31400000	32000000	49900000	23600000	42600000	45200000	44800000	45400000	25100000	64100000	32100000	28700000	37200000	32800000	63100000	32800000	34600000	28900000	77600000	26600000	20600000	22200000	87800000	9360000	80800000	36400000	83900000	90900000	12200000	18100000
N-Acetylputrescine	100	129.103	129.10204:5572740 130.10539:166712016 131.10875:14378330		C6H14N2O	KLZGKIDSEJWEDW-UHFFFAOYSA-N	19200000	21000000	22400000	20800000	24600000	19700000	28300000	16000000	25400000	28100000	25100000	23000000	23700000	21900000	16200000	20400000	9770000	14800000	19800000	20200000	9600000	13400000	7300000	13100000	14800000	7970000	9990000	12500000	18700000	15700000	16300000	10700000	26000000	6230000	24100000	15000000	15700000	27000000	27100000	15400000	16000000	5640000	12200000
(-)-trans-2,5-Diethyltetrahydrofuran	100	129.127	129.12727:601478 130.13062:1298270 131.13398:0		C8H16O	YKWLEIXVUHRKEF-UHFFFAOYSA-N	2410000	2000000	2480000	1540000	1860000	2680000	966000	1170000	1320000	689000	1100000	501000	1080000	1010000	1990000	834000	937000	1240000	1070000	738000	1230000	928000	887000	1060000	1110000	1520000	1580000	1400000	947000	877000	1580000	2380000	1370000	678000	1600000	1230000	1290000	2110000	768000	1330000	1470000	1120000	1860000
Iminoaspartic acid	77.5	130.015	129.97891:7183667 130.98226:0 131.98562:0		C4H5NO4	NMUOATVLLQEYHI-UHFFFAOYSA-N	14800000	16600000	25600000	45100000	13000000	17100000	18200000	27900000	9580000	14500000	37800000	7210000	7060000	7090000	8470000	7470000	15600000	12400000	10600000	8470000	8880000	8500000	23200000	13600000	13600000	13600000	10800000	29300000	9800000	21900000	28800000	12700000	20700000	12800000	11800000	11200000	35000000	17400000	11400000	42500000	11200000	33800000	13900000
Psidiolic acid	87.9	130.05	130.04968:205606896 131.05303:12922853 132.05639:16555785	53.0031:90168 53.00518:16138 54.03469:31874 55.01859:61198 55.055:193609 56.05021:2146462 56.08767:13741 57.03421:16876 57.07056:40339 58.60437:16616 65.03924:31279 66.27821:17295 67.05484:76208 68.0501:77478 69.05788:106939 69.06089:16102 70.0657:59168 71.04967:28745 76.57085:15576 79.68661:14891 82.06567:41423 84.04482:1099763 84.0812:1290818 85.02892:37533 95.36242:14688 99.29622:18485 130.049…	C5H7NO3	ODHCTXKNWHHXJC-VKHMYHEASA-N	2190000000	2160000000	2340000000	1500000000	2520000000	2400000000	1740000000	1880000000	1740000000	1210000000	553000000	2580000000	1910000000	2610000000	2590000000	2480000000	1750000000	1690000000	1740000000	999000000	1140000000	2420000000	2440000000	1620000000	2310000000	1670000000	1180000000	1500000000	1630000000	1530000000	1430000000	2130000000	3100000000	2310000000	2080000000	2020000000	1850000000	1530000000	1960000000	1900000000	2020000000	1600000000	1360000000
Pipecolic acid	85.6	130.086	130.08603:120664152 131.08938:10855810 132.09274:0	52.0315:34170 53.80548:33286 54.96547:33266 55.05515:143506 56.05022:1281480 56.05275:86651 62.91779:47558 67.05508:68651 69.05808:92638 70.00738:39927 70.0662:50028 84.08119:1113678 91.0009:38067	C6H11NO2	HXEACLLIILLPRG-UHFFFAOYSA-N	700000000	700000000	729000000	729000000	747000000	730000000	904000000	887000000	885000000	898000000	890000000	750000000	797000000	710000000	758000000	748000000	631000000	635000000	650000000	646000000	633000000	745000000	685000000	686000000	688000000	700000000	893000000	860000000	851000000	828000000	872000000	917000000	928000000	240000000	912000000	945000000	850000000	865000000	833000000	844000000	854000000	431000000	434000000
2-Thiophenemethanethiol	100	130.998	130.99823:2885230 132.00158:146860 133.00494:317009		C5H6S2	GCZQHDFWKVMZOE-UHFFFAOYSA-N	4540000	6560000	4150000	9180000	13300000	7550000	1810000	2300000	1800000	1890000	1460000	3350000	4070000	1850000	3220000	3250000	2190000	5410000	2680000	2800000	7780000	2360000	1690000	1490000	1850000	2890000	1390000	1550000	2430000	727000	1170000	10500000	10200000	6120000	16300000	9880000	630000	1330000	980000	851000	582000	5470000	4330000
3-Phenyl-2-propenal	100	131.05	131.04883:10956271 132.05218:1413174 133.05554:189178		C9H8O	KJPRLNWUNMBNBZ-DAXSKMNVSA-N	8830000	11700000	8400000	4790000	25600000	9540000	2290000	2320000	5120000	1550000	3600000	4860000	1540000	2740000	4320000	4700000	1380000	798000	1280000	3590000	1420000	3110000	2360000	2710000	3320000	3650000	565000	663000	752000	662000	878000	92300000	7240000	44800000	79800000	44400000	582000	1460000	620000	1930000	1720000	21000000	36600000
2-[(Methylthio)methyl]-2-butenal	100	131.053	131.05226:7530738 132.05561:913951 133.05897:467596		C6H10OS	IBSLHWQWKUNIJE-ZZXKWVIFSA-N	12800000	16000000	12800000	6820000	13400000	9760000	948000	615000	655000	1490000	1860000	1330000	2280000	829000	4420000	4140000	15700000	14700000	16200000	25200000	27400000	4640000	2470000	579000	1180000	610000	1010000	400000	1340000	866000	264000	38200000	12300000	26000000	25700000	13100000	1600000	773000	371000	876000	641000	14900000	15800000
N-Acetyl-L-alanine	53	132.066	132.04761:7219418 133.05096:15014906 134.05432:6333964	53.00304:319634 54.17036:214164 56.05022:899353 60.56361:245536 86.09684:653816 97.3038:305647 131.84357:265681	C5H9NO3	KTHDTJVBEPMMGL-VKHMYHEASA-N	47100000	48500000	27500000	49300000	47500000	46500000	67500000	24400000	54800000	65300000	66000000	42100000	28900000	26000000	37000000	61900000	13900000	6910000	9090000	24200000	8430000	21500000	22000000	28500000	51700000	32000000	18600000	15300000	17000000	38500000	13700000	28200000	26400000	54500000	19200000	56900000	30100000	15100000	32900000	10100000	29200000	21700000	54200000
L-Alloisoleucine	73.2	132.102	132.10167:53938228 133.10502:32147808 134.10838:5307562	53.00284:36424 56.04759:36843 56.05019:214277 57.05812:45730 59.30091:34832 69.07021:50876 86.09678:102370 92.12664:41353 116.42025:43311	C6H13NO2	AGPKZVBTJJNPAG-UHNVWZDZSA-N	222000000	217000000	235000000	249000000	269000000	261000000	234000000	225000000	230000000	238000000	229000000	314000000	300000000	296000000	284000000	295000000	143000000	135000000	133000000	139000000	138000000	138000000	136000000	132000000	129000000	143000000	178000000	144000000	135000000	148000000	140000000	445000000	462000000	347000000	457000000	472000000	205000000	206000000	189000000	201000000	200000000	382000000	360000000
L-Norleucine	71.7	132.102	132.10168:443269184 133.10503:31858672 134.10839:2805865	53.00304:319634 54.17036:214164 56.05022:899353 60.56361:245536 86.09684:653816 97.3038:305647 131.84357:265681	C6H13NO2	LRQKBLKVPFOOQJ-YFKPBYRVSA-N	2070000000	1630000000	1530000000	1820000000	1650000000	3410000000	1760000000	1310000000	1800000000	596000000	924000000	1810000000	2340000000	1780000000	1800000000	2240000000	919000000	791000000	796000000	878000000	401000000	888000000	955000000	905000000	415000000	999000000	1390000000	1190000000	1010000000	995000000	332000000	1190000000	3750000000	2190000000	2770000000	5720000000	562000000	1350000000	1650000000	1490000000	2460000000	2750000000	4760000000
3H-1,2-Dithiole-3-thione	90.8	132.925	132.90259:149399 133.90594:0 134.9093:0		C3H2S3	LZENMJMJWQSSNJ-UHFFFAOYSA-N	193000	293000	91500	304000	105000	47800	121000	219000	120000	100000	223000	146000	120000	182000	116000	181000	176000	78600	242000	162000	66500	178000	164000	196000	177000	260000	98400	174000	35800	144000	170000	104000	204000	195000	195000	65600	145000	50200	231000	38800	56500	85400	125000
Ethyl 2-propene sulfinate	100	133.033	133.03156:13513493 134.03491:2617780 135.03827:2331242		C5H10O2S	FUZBQGFVQBLMHA-UHFFFAOYSA-N	48100000	61700000	17300000	18600000	52700000	20900000	37100000	40400000	12100000	48600000	38200000	63100000	60400000	12500000	52700000	14700000	9530000	18200000	26100000	22500000	30100000	38800000	14100000	14600000	14300000	14800000	25800000	35000000	32700000	11000000	27400000	20600000	17900000	57300000	20600000	23100000	17300000	17500000	50800000	17900000	17400000	50100000	22100000
L-Asparagine	67.4	133.061	133.0605:53653016 134.06385:10603548 135.06721:0	50.79305:13484 62.5089:18390 70.02944:29701 70.06574:185146 71.43631:17634 74.02419:124562 80.84186:17658 87.05603:21219 91.24768:17946 130.48624:21971	C4H8N2O3	DCXYFEDJOCDNAF-REOHCLBHSA-N	347000000	365000000	198000000	343000000	597000000	379000000	398000000	450000000	274000000	355000000	387000000	435000000	240000000	473000000	211000000	448000000	91300000	40400000	92900000	91200000	102000000	459000000	447000000	582000000	496000000	594000000	362000000	313000000	251000000	280000000	299000000	605000000	586000000	173000000	578000000	597000000	511000000	523000000	496000000	511000000	272000000	116000000	297000000
L-ornithine	53.2	133.097	133.06049:42238260 134.06384:8295021 135.0672:537548	56.96535:19324 61.01142:34627 63.10149:24731 65.08472:23007 70.02937:44491 70.06562:73047 72.00336:33854 74.02425:168418 81.96657:24654 105.57367:23942 110.09365:25094 112.76241:23167 114.8155:26934 117.00159:26053 131.00922:24614	C5H12N2O2	AHLPHDHHMVZTML-BYPYZUCNSA-N	203000000	179000000	200000000	205000000	67800000	196000000	95000000	196000000	81600000	107000000	211000000	175000000	241000000	195000000	147000000	229000000	36600000	55900000	42000000	31400000	41400000	389000000	454000000	444000000	348000000	311000000	245000000	183000000	169000000	93100000	146000000	301000000	165000000	107000000	232000000	339000000	201000000	269000000	269000000	291000000	129000000	44500000	29200000
p-Mentha-1,3,5,8-tetraene	100	133.101	133.10089:843357 134.10424:0 135.1076:219536		C10H12	MMSLOZQEMPDGPI-UHFFFAOYSA-N	1170000	867000	1320000	1090000	1560000	1130000	3670000	277000	2200000	1610000	2600000	1550000	1840000	309000	1070000	102000	1280000	294000	172000	1530000	861000	28200	3020000	783000	561000	1760000	584000	592000	1860000	320000	791000	422000	960000	1370000	798000	908000	3750000	2420000	1010000	676000	2150000	715000	1240000
L-Homocysteine	100	134.028	134.02684:2823860 135.03019:1805492 136.03355:472022		C4H9NO2S	FFFHZYDWPBMWHY-UHFFFAOYSA-N	5680000	6940000	7740000	14500000	8960000	9730000	5510000	2680000	4790000	9350000	2710000	5020000	5590000	7830000	6210000	7520000	8030000	6440000	8350000	6210000	3370000	7660000	2410000	3180000	3380000	6110000	1910000	3040000	3120000	6250000	5590000	4360000	9620000	6450000	7690000	5850000	3330000	2620000	4170000	8070000	3560000	5970000	5450000
N,N-Dimethyl-3-methylaniline	99.8	134.097	134.10042:506671 135.10377:0 136.10713:0		C9H13N	CWOMTHDOJCARBY-UHFFFAOYSA-N	163000	553000	320000	264000	274000	449000	283000	321000	615000	409000	413000	790000	1120000	150000	276000	386000	57800	156000	255000	98500	84300	309000	288000	877000	425000	426000	459000	218000	658000	786000	203000	945000	1180000	143000	1110000	1190000	203000	1130000	677000	788000	888000	190000	95200
L-Malic acid	100	135.029	135.02867:2872496 136.03202:511682 137.03538:193038		C4H6O5	BJEPYKJPYRNKOW-REOHCLBHSA-N	7920000	10600000	6890000	9280000	9440000	6750000	3000000	6180000	1880000	4480000	6910000	5890000	5040000	6380000	3800000	3530000	6500000	9410000	13800000	13000000	6160000	4690000	4480000	4630000	5810000	3730000	3720000	4500000	2570000	2980000	4060000	9280000	11800000	3150000	6580000	9250000	4100000	3840000	3200000	5430000	4080000	11500000	3820000
Phthalide	100	135.044	135.04358:380564 136.04693:73764 137.05029:486207		C8H6O2	WNZQDUSMALZDQF-UHFFFAOYSA-N	1020000	1080000	1880000	1220000	1130000	1610000	1070000	853000	401000	887000	1050000	976000	1190000	1080000	986000	1320000	1170000	1800000	1420000	712000	759000	1000000	1460000	1240000	1800000	1780000	943000	837000	660000	1440000	532000	744000	599000	1060000	732000	563000	699000	1120000	840000	479000	1090000	664000	1060000
5-Ethyl-2,3-dimethylpyrazine	98.6	135.093	135.10117:285942 136.10452:0 137.10788:0		C8H12N2	CIBKSMZEVHTQLG-UHFFFAOYSA-N	564000	144000	616000	556000	380000	64800	176000	392000	232000	197000	60300	276000	260000	99800	191000	293000	276000	540000	484000	356000	382000	207000	347000	288000	213000	71100	115000	225000	60700	192000	77600	331000	115000	149000	329000	554000	241000	338000	238000	48200	229000	155000	373000
1,2-Dimethyl-4-ethylbenzene	100	135.117	135.11646:184964 136.11981:0 137.12317:0		C10H14	SBUYFICWQNHBCM-UHFFFAOYSA-N	152000	172000	139000	99400	49100	115000	65200	136000	38400	106000	131000	26900	31400	68900	94300	68500	183000	357000	216000	457000	234000	60600	113000	27500	2680	33700	2680	35600	50700	26800	64100	45700	2680	170000	2680	2680	265000	303000	142000	77000	99600	211000	86700
4-hydroxybenzoate	98.4	136.017	136.00764:1135436 137.01099:493898 138.01435:404231		C7H5O3	FJKROLUGYXJWQN-UHFFFAOYSA-M	3780000	2010000	2710000	1490000	2260000	3980000	2760000	3990000	3480000	2460000	2210000	1930000	3070000	4710000	3090000	1610000	2780000	2590000	2040000	2480000	1700000	2830000	1780000	3460000	2600000	2270000	3230000	1640000	1770000	2320000	1660000	3280000	4480000	2570000	1890000	1820000	2760000	3110000	2130000	1650000	2340000	2650000	3160000
2-Phenylacetamide	75.4	136.076	136.07542:57450816 137.07877:4904243 138.08213:4075124	51.02393:102269 53.03936:80148 55.01877:93538 55.0735:29056 57.9881:35469 58.99588:57795 65.01424:49247 65.03926:691432 65.04244:50156 67.9677:28976 74.9908:34847 77.00652:31943 77.03925:50590 88.35934:34368 91.05457:550944 92.02459:75727 95.04964:128165 105.04527:46527 107.0497:127163 118.07561:31076 119.0351:34518 119.04916:32591 130.38243:30658	C8H9NO	LSBDFXRDZJMBSC-UHFFFAOYSA-N	419000000	422000000	440000000	433000000	459000000	457000000	218000000	354000000	219000000	205000000	231000000	283000000	567000000	505000000	579000000	534000000	126000000	291000000	174000000	166000000	175000000	331000000	327000000	352000000	314000000	321000000	207000000	334000000	323000000	215000000	189000000	502000000	518000000	366000000	498000000	522000000	476000000	504000000	446000000	517000000	455000000	361000000	392000000
1,3,5-Trithiane	100	136.956	136.95454:293640 137.95789:0 138.96125:808032		C3H6S3	LORRLQMLLQLPSJ-UHFFFAOYSA-N	78700	2750	45400	2750	52300	647000	2750	32400	2750	47600	2750	253000	27500	332000	68700	34800	2750	2750	31000	40100	31400	89900	2750	28400	2750	28100	47700	32400	2750	2750	2750	249000	218000	919000	364000	127000	33300	41100	2750	2750	45100	237000	199000
trans-1-Propenyl methyl thiosulfinate	58.8	137.009	137.00873:5135567 138.01208:1446916 139.01544:7636800	53.00307:9885 55.5234:3840 56.96554:10977 57.98787:10630 58.99562:4871 63.9985:24818 65.4671:3693 68.95269:8389 70.99566:6677 73.01121:28259 74.01897:9539 90.0134:5035	C4H8OS2	FCQZRAVPZFRUNA-ONEGZZNKSA-N	40900000	42800000	14700000	68400000	56600000	25300000	6300000	9090000	6400000	13100000	10700000	24000000	26600000	18800000	9760000	21200000	99700000	114000000	29100000	25000000	20200000	5830000	17100000	8420000	13200000	10200000	1440000	6940000	2710000	3940000	1480000	37900000	11800000	93100000	30200000	44700000	1120000	2780000	1420000	1410000	3800000	89200000	122000000
Urocanic acid	99.9	137.036	137.03758:369865 138.04093:1817405 139.04429:8346736		C6H6N2O2	LOIYMIARKYCTBW-UPHRSURJSA-N	422000	172000	391000	213000	246000	483000	285000	516000	469000	317000	480000	50800	234000	423000	106000	653000	113000	86500	337000	530000	368000	440000	423000	508000	196000	439000	568000	831000	613000	362000	435000	150000	226000	335000	981000	415000	644000	526000	339000	191000	292000	184000	591000
(+/-)-alpha-Thujene	100	137.133	137.13229:215761 138.13564:0 139.139:292899		C10H16	KQAZVFVOEIRWHN-UHFFFAOYSA-N	125000	4000	68600	479000	120000	458000	137000	258000	126000	303000	148000	106000	136000	99200	114000	107000	79200	138000	151000	109000	188000	40000	163000	62300	75800	163000	54900	115000	182000	189000	43700	114000	66000	151000	229000	201000	81600	86700	229000	168000	208000	106000	137000
4-Nitrophenol	91	138.02	137.99792:864292 139.00127:137394416 140.00463:11383438		C6H5NO3	BTJIUGUIPKRLHP-UHFFFAOYSA-N	2140000	1390000	1600000	1840000	1760000	1300000	722000	900000	802000	1660000	1390000	1210000	833000	1260000	1110000	865000	313000	1110000	888000	1450000	1400000	999000	1760000	907000	1240000	666000	1410000	1150000	1590000	1650000	798000	958000	913000	1730000	819000	742000	1470000	1480000	2720000	1400000	1220000	1010000	1510000
5-Hydroxypyrazinamide	99.7	138.031	138.02715:2600794 139.0305:21979068 140.03386:23415202		C5H5N3O2	XENWQEOTDAQROM-UHFFFAOYSA-N	2680000	4310000	8190000	6130000	11500000	13600000	3260000	4210000	9260000	5920000	3680000	5950000	3470000	8650000	7190000	3680000	3340000	7970000	8830000	12000000	10500000	8340000	9580000	6780000	7380000	10200000	12700000	9860000	11100000	9430000	10400000	11000000	11300000	7530000	8690000	9060000	12500000	16500000	14600000	5150000	4100000	8140000	6600000
Trigonelline	85.9	138.055	138.05466:38675064 139.05801:4083199 140.06137:1813908	50.01586:32520 51.02362:81610 51.86115:19653 52.03159:86115 53.03937:123689 54.73502:22130 56.96539:21208 65.03932:300518 66.0344:81749 66.04702:64443 66.88972:21662 67.0423:76503 67.05488:49053 77.24054:22783 78.03434:130066 79.04203:146960 80.05006:34985 92.04974:141772 93.0575:125185 94.06544:212505 96.04464:123021 110.0601:170826 138.05464:200335	C7H7NO2	WWNNZCOKKKDOPX-UHFFFAOYSA-N	222000000	227000000	249000000	233000000	203000000	244000000	172000000	216000000	205000000	212000000	191000000	203000000	211000000	179000000	186000000	204000000	299000000	252000000	225000000	333000000	295000000	60600000	225000000	231000000	236000000	214000000	244000000	227000000	248000000	227000000	248000000	247000000	213000000	153000000	205000000	75900000	308000000	322000000	315000000	255000000	277000000	161000000	159000000
Na,Na-Dimethylhistamine	99.8	138.104	138.10709:141663 139.11044:0 140.1138:0		C7H13N3	ZJDIMSMQXMWMCF-UHFFFAOYSA-N	271000	216000	209000	122000	174000	95200	208000	345000	108000	168000	124000	436000	316000	226000	261000	329000	15200	12400	19100	15800	26800	16400	15200	70300	102000	21300	144000	88400	95400	149000	77300	210000	149000	116000	118000	64100	126000	93600	81700	97900	229000	70200	201000
Carbamoylphosphate	97.1	139.975	139.98755:21914864 140.9909:1226720 141.99426:6959716	56.96552:242869 57.93552:329740 61.35784:18646 61.60807:16882 67.55545:17388 74.82461:16637 135.62257:20059	CH4NO5P	FFQKYPRQEYGKAF-UHFFFAOYSA-N	191000000	94900000	25800000	25100000	22100000	24700000	227000000	182000000	57000000	177000000	202000000	197000000	148000000	236000000	183000000	177000000	175000000	207000000	109000000	171000000	173000000	187000000	197000000	20400000	140000000	150000000	118000000	171000000	168000000	158000000	149000000	138000000	21700000	178000000	179000000	21100000	170000000	20800000	168000000	20000000	19600000	19200000	184000000
2-Methyl-3-(methylthio)pyrazine	99.9	141.048	141.05049:7369025 142.05384:2131831 143.0572:17964022		C6H8N2S	PPPFFGVGWFKTHX-UHFFFAOYSA-N	36400000	24000000	43400000	8370000	22300000	28400000	35600000	21900000	22500000	33200000	26500000	17300000	35200000	13100000	32600000	43300000	21500000	33300000	28600000	20200000	21000000	19800000	34000000	10100000	26500000	9170000	27600000	29000000	32100000	32400000	29100000	40500000	33400000	28400000	39500000	26800000	33400000	38800000	34000000	34200000	35500000	25400000	29900000
O-Phosphoethanolamine	97.7	142.026	142.01567:9951277 143.01902:16742362 144.02238:9553239		C2H8NO4P	SUHOOTKUPISOBE-UHFFFAOYSA-N	24300000	35200000	49500000	62200000	37200000	33200000	48100000	39600000	12600000	31200000	28800000	39200000	38600000	14400000	38100000	35000000	18800000	61000000	20700000	31200000	26400000	34500000	16200000	29000000	34700000	53300000	29400000	14500000	29500000	35000000	21200000	22000000	8550000	47500000	50200000	19100000	13700000	19500000	17600000	29900000	22100000	39600000	51900000
L-Hypoglycin A	100	142.086	142.08603:3045471 143.08938:0 144.09274:5153672		C7H11NO2	OOJZCXFXPZGUBJ-UHFFFAOYSA-N	4520000	4510000	4730000	5010000	4770000	4880000	4680000	3290000	4100000	4770000	3990000	6030000	5120000	5780000	4850000	4950000	8220000	8230000	8240000	7210000	7510000	5800000	5010000	3890000	4230000	4620000	4130000	5540000	4580000	5260000	4080000	7640000	8260000	2070000	8210000	9760000	5160000	5630000	4610000	2920000	5920000	3230000	2560000
Pelletierine	100	142.123	142.12213:815286 143.12548:0 144.12884:0		C8H15NO	JEIZLWNUBXHADF-UHFFFAOYSA-N	1880000	2880000	2350000	4050000	2750000	2740000	2090000	1010000	2920000	5860000	1250000	1610000	1450000	1430000	1250000	4340000	2410000	943000	5920000	2540000	1720000	923000	3300000	2670000	1370000	592000	1910000	2910000	2590000	2200000	1680000	1360000	2430000	1690000	2110000	2720000	2210000	2530000	1520000	1830000	2900000	1820000	1170000
Dehydrospermidine	89.2	142.135	142.15891:769810 143.16226:0 144.16562:0		C7H17N3	YAVLYBVKPXLZEQ-UXBLZVDNSA-N	554000	754000	1120000	924000	1300000	876000	3120000	94200	1510000	650000	1160000	3000000	1070000	67800	286000	37400	406000	110000	89200	1090000	572000	63100	2150000	426000	436000	1010000	296000	612000	480000	81300	337000	738000	932000	2260000	404000	573000	4260000	1870000	598000	401000	1250000	784000	697000
Methyl 2-thiofuroate	54.2	143.016	143.03917:9964142 144.04252:15383609 145.04588:5645167	54.81147:5955 57.23333:5464 60.95835:13386 60.98713:103907 64.42912:6251 78.99323:14411 78.99755:227879 97.00786:428212 97.84304:6445 106.29917:7711 120.02318:27615 125.83746:6335 126.02753:7133 127.64507:7077 134.09903:7182	C6H6O2S	ISKUAGFDTRLBHG-UHFFFAOYSA-N	46900000	52100000	68000000	56700000	58600000	102000000	48900000	46900000	35000000	41800000	24300000	51600000	39100000	35200000	43000000	67800000	54200000	48800000	17500000	51000000	13100000	44200000	51000000	45900000	43200000	45000000	57700000	57400000	48800000	46700000	52000000	53800000	55100000	72100000	56200000	59300000	53400000	72700000	53400000	46300000	65800000	76000000	62800000
Methylglutamic acid	99.8	143.036	143.03925:16803024 144.0426:19725820 145.04596:4147734		C6H8O4	AQYCMVICBNBXNA-UHFFFAOYSA-L	33500000	31900000	38400000	46200000	51300000	57600000	41800000	43800000	22100000	50900000	37700000	39700000	22800000	39700000	28200000	40200000	26400000	40500000	37900000	24100000	27500000	42500000	34700000	27300000	31200000	36500000	26400000	30600000	58400000	32400000	32000000	34100000	48400000	33100000	37000000	25100000	43700000	37700000	36200000	29000000	23300000	41200000	37400000
N-Nitrosoproline	99.9	143.046	143.04813:7629152 144.05148:16364001 145.05484:689937		C5H8N2O3	WLKPHJWEIIAIFW-UHFFFAOYSA-N	45200000	47400000	50900000	44900000	36600000	40300000	10400000	58700000	39600000	17000000	14200000	17200000	27800000	15300000	36700000	6160000	9600000	31600000	48200000	16400000	14600000	19600000	19800000	30700000	15300000	30900000	31000000	31600000	35900000	39400000	27600000	28800000	16200000	32800000	31500000	48400000	34200000	8440000	13700000	28800000	20300000	26000000	50300000
L-Stachydrine	100	144.102	144.10153:4734389 145.10488:1475627 146.10824:12651177		C7H13NO2	CMUNUTVVOOHQPW-LURJTMIESA-N	11500000	11800000	14300000	16000000	13400000	16700000	14100000	13200000	13700000	6200000	14000000	18500000	16200000	19200000	18100000	19500000	11100000	10600000	11100000	11200000	11500000	13000000	8260000	14100000	14200000	15700000	15600000	13600000	13900000	16400000	12900000	15500000	14900000	9240000	17500000	17100000	6510000	9630000	13100000	11100000	11500000	9030000	6030000
4-Mercapto-5-methyl-3(2H)-thiophenone	84.4	144.979	144.94962:1957448 145.95297:158993 146.95633:500514		C5H6OS2	PQKQGARVVUSJKY-UHFFFAOYSA-N	7440000	7770000	7610000	4380000	8700000	7830000	3990000	6910000	8860000	7030000	6440000	7590000	8550000	9120000	8060000	6950000	5730000	6600000	6850000	1700000	5400000	6620000	4850000	3330000	6530000	6380000	7350000	7160000	10000000	7120000	7710000	4590000	6800000	7260000	6580000	1580000	9740000	7590000	8550000	3480000	7690000	6120000	9670000
2,2-Dimethylsuccinic acid	57	144.993	145.0314:58120428 146.03475:4366156 147.03811:22947166	53.00296:199190 53.00505:30392 55.96157:32785 56.96554:96876 58.99569:192117 61.62428:38938 64.97682:38258 73.01105:108015 75.73611:38684 95.58812:36691 97.61683:41126 108.75689:42504 133.1902:35045	C6H10O4	GOHPTLYPQCTZSE-UHFFFAOYSA-N	65700000	69500000	206000000	80000000	234000000	92000000	262000000	246000000	218000000	292000000	250000000	55600000	146000000	44500000	55100000	50600000	242000000	223000000	202000000	285000000	295000000	110000000	33700000	34300000	91300000	34400000	614000000	408000000	378000000	447000000	325000000	133000000	145000000	81000000	55800000	55400000	118000000	129000000	99200000	93700000	54200000	86600000	89800000
3-Vinyl-1,2-dithiacyclohex-4-ene	100	145.014	145.01363:10637770 146.01698:674343 147.02034:1017041		C6H8S2	UQXHSMWBRGWFBK-UHFFFAOYSA-N	26000000	27200000	63000000	89400000	53100000	34400000	15300000	8760000	21600000	18500000	19900000	35200000	27400000	24400000	26500000	13700000	49400000	82300000	49700000	24100000	51600000	18000000	35500000	33700000	24500000	35600000	9980000	13600000	32800000	12200000	11100000	64000000	62400000	21100000	58800000	55700000	23000000	23600000	18600000	20500000	12900000	51800000	42500000
Dihydro-2-methoxy-2-methyl-3(2H)-thiophenone	99.9	145.033	145.03128:12292877 146.03463:731376 147.03799:51633644		C6H10O2S	FCDCVDDFZHJGKZ-UHFFFAOYSA-N	25200000	22800000	27900000	35200000	26100000	28900000	30100000	29800000	34000000	20800000	34800000	15500000	18200000	25200000	20900000	12200000	41400000	36500000	41400000	38800000	13300000	9280000	9130000	16700000	13500000	6860000	62300000	40000000	41200000	52800000	46800000	25500000	24300000	33800000	25600000	28200000	7540000	11000000	14200000	18800000	14500000	37800000	31400000
Ethyl hydrogen fumarate	67.2	145.049	145.03149:73301256 146.03484:6749560 147.0382:9540280	53.00297:190344 55.01868:55904 56.96544:61257 58.99559:171747 61.32883:30980 73.01112:150821 125.71553:35062	C6H8O4	XLYMOEINVGRTEX-ARJAWSKDSA-N	723000000	715000000	812000000	858000000	926000000	1080000000	705000000	758000000	750000000	527000000	766000000	936000000	748000000	725000000	959000000	868000000	570000000	309000000	993000000	552000000	690000000	346000000	508000000	679000000	212000000	482000000	918000000	644000000	594000000	740000000	857000000	646000000	803000000	1100000000	992000000	891000000	158000000	218000000	184000000	225000000	241000000	1490000000	1200000000
(S)-2-Aceto-2-hydroxybutanoic acid	60.1	145.051	145.03125:24579626 146.0346:2854048 147.03796:564331	51.03775:3390 53.00296:9155 54.04583:4046 55.01869:8231 56.9655:61900 57.98788:10213 60.98733:3894 62.9298:13282 63.0843:4527 65.27943:3942 71.45877:3649 71.95241:33084 73.01114:9315 78.9974:6238 84.95999:10000 85.08813:5000 97.00777:9414 103.84758:4145	C6H10O4	VUQLHQFKACOHNZ-LURJTMIESA-N	190000000	74000000	43700000	398000000	379000000	282000000	186000000	220000000	91100000	224000000	326000000	117000000	251000000	121000000	214000000	235000000	215000000	219000000	337000000	336000000	282000000	282000000	217000000	176000000	184000000	283000000	262000000	283000000	245000000	306000000	60100000	69400000	117000000	292000000	168000000	116000000	160000000	102000000	60300000	223000000	213000000	281000000	373000000
3-(Methylthio)hexanal	64.5	145.069	145.04929:29483142 146.05264:2784968 147.056:374041	53.03935:15421 54.53678:6289 55.0186:25838 56.3233:6465 56.61549:6636 56.96556:24752 62.92984:11664 69.03416:14582 73.47352:8585 90.76934:6306 97.00817:13924	C7H14OS	VIVJHDGDCOQORO-UHFFFAOYSA-N	118000000	122000000	196000000	195000000	201000000	211000000	127000000	132000000	125000000	141000000	143000000	153000000	162000000	136000000	154000000	152000000	190000000	229000000	239000000	222000000	226000000	180000000	197000000	175000000	197000000	187000000	149000000	168000000	180000000	177000000	196000000	179000000	190000000	191000000	189000000	192000000	173000000	181000000	174000000	184000000	182000000	178000000	199000000
Pentenylbenzene	100	145.102	145.10092:185444 146.10427:1052138 147.10763:0		C11H14	KHMYONNPZWOTKW-VMPITWQZSA-N	222000	69700	215000	75600	77000	108000	91900	108000	198000	307000	386000	26300	26300	2500	63000	139000	64900	31700	93200	162000	57400	97400	264000	268000	82900	66300	27400	25800	61100	2500	61000	202000	127000	178000	433000	66200	35700	2500	27400	2500	86900	311000	211000
Indole-5,6-quinone	99.6	146.025	146.02937:2175633 147.03272:794970 148.03608:487338		C8H5NO2	IGGVVGHJSQSLFO-UHFFFAOYSA-N	1730000	3450000	7550000	9710000	11900000	14100000	3280000	1020000	5450000	4540000	6180000	3750000	10000000	8760000	8500000	5000000	7670000	4030000	3080000	8540000	7890000	9520000	8060000	6340000	6680000	5820000	4210000	6090000	4390000	3420000	7640000	11900000	8870000	5760000	9340000	7780000	8870000	12800000	7110000	3620000	7980000	7510000	13800000
1H-Indole-3-carboxaldehyde	100	146.06	146.05965:11531526 147.063:2534908 148.06636:2267194		C9H7NO	OLNJUISKUQQNIM-UHFFFAOYSA-N	29900000	36600000	24800000	33500000	46800000	66600000	14800000	19300000	15700000	11300000	23100000	50500000	53300000	42700000	43300000	38900000	12900000	11600000	7750000	18600000	9710000	14100000	25500000	7620000	19400000	11000000	16900000	22500000	11300000	21400000	6560000	55300000	46300000	32000000	32000000	37800000	36200000	44500000	39400000	60200000	24000000	22500000	34700000
3-Dehydroxycarnitine	100	146.118	146.11708:3542182 147.12043:0 148.12379:0		C7H15NO2	JHPNVNIEXXLNTR-UHFFFAOYSA-N	2460000	2960000	1840000	2430000	2520000	2070000	2000000	1530000	2330000	3340000	1960000	3660000	3140000	6130000	8070000	6220000	2380000	1340000	2280000	517000	915000	3930000	12700000	4080000	4080000	3630000	803000	2590000	1120000	1630000	1530000	11300000	3220000	2210000	9830000	9060000	2460000	1950000	1810000	1960000	2140000	1320000	2140000
(E)-2-Propenyl-1-propenyl disulfide	100	147.03	147.0294:7074622 148.03275:1580493 149.03611:681581		C6H10S2	KBXOGESWPIVMNJ-GQCTYLIASA-N	19100000	12100000	25000000	19300000	27800000	23500000	3380000	3740000	12800000	7260000	5470000	3820000	3350000	10400000	7660000	8490000	23100000	28400000	33200000	27100000	17800000	7190000	8500000	7460000	6160000	3590000	1440000	9430000	9640000	6690000	3740000	24600000	25500000	33300000	26600000	24900000	5670000	10300000	4120000	10300000	10000000	36100000	24800000
D-Xylono-1,5-lactone	76.9	147.03	147.0294:8234407 148.03275:1526693 149.03611:913095	51.02381:7149 53.03944:16211 55.05501:19919 55.65465:5265 56.96554:16265 58.99575:27957 61.01134:20699 61.29614:5832 63.58552:6263 64.92792:106293 64.95531:11393 67.05481:17918 70.17332:6626 70.99554:33178 71.50573:6480 72.00342:20867 73.01122:78457 78.96739:8241 79.05467:16187 84.52565:6372 85.011:21593 87.29426:7025 89.51547:6621 102.91496:7408 103.6211:7494 104.9833:10902 129.05757:7178	C5H8O5	XXBSUZSONOQQGK-FLRLBIABSA-N	58000000	55100000	65000000	57900000	66100000	82000000	27700000	34700000	29900000	14800000	27400000	22600000	7420000	27100000	10900000	27900000	45000000	86400000	92200000	87400000	84500000	14100000	26100000	28900000	28200000	26100000	11500000	18300000	28600000	19100000	24800000	69600000	63700000	110000000	87900000	69000000	23000000	20500000	29200000	25200000	25200000	112000000	139000000
L-Lysine	84.6	147.113	147.11244:121141232 148.11579:11267041 149.11915:0	54.29233:40772 55.05498:188414 56.04746:116112 56.05022:2011046 58.04211:43138 65.03923:67392 67.0549:265533 67.26536:45259 68.05016:105830 69.05785:159903 75.06419:50691 84.04487:269405 84.08121:1979873 88.79689:47926 105.33568:53226 130.08627:63261	C6H14N2O2	KDXKERNSBIXSRK-YFKPBYRVSA-N	698000000	696000000	708000000	726000000	738000000	721000000	953000000	943000000	945000000	944000000	943000000	737000000	814000000	716000000	751000000	743000000	671000000	674000000	655000000	665000000	657000000	666000000	639000000	627000000	649000000	319000000	956000000	898000000	861000000	879000000	897000000	886000000	893000000	370000000	880000000	918000000	796000000	827000000	773000000	814000000	790000000	383000000	372000000
3-Benzylisothiocyanate	99.6	148.023	148.01816:4574675 149.02151:1470595 150.02487:273609		C8H7NS	MDKCFLQDBWCQCV-UHFFFAOYSA-N	5560000	15600000	10800000	6020000	17400000	13700000	8990000	9750000	10500000	10400000	10500000	10100000	9780000	7350000	5260000	6570000	7480000	7010000	9040000	6220000	5510000	11400000	9360000	9250000	6070000	6790000	6760000	7890000	9700000	6340000	6600000	8090000	9250000	9800000	9340000	12100000	10300000	8450000	8730000	8350000	10400000	13700000	8650000
L-Glutamic acid hydrochloride	80.8	148.06	148.0601:26178794 149.06345:1282437 150.06681:8635566	56.05022:501792 56.96547:29549 57.05359:88386 58.99567:20141 60.98715:20115 78.99751:17490 84.04481:345551 85.04808:99387 85.08456:18415 97.00759:31213 102.05504:13536 106.98703:11268	C5H9NO4	WHUUTDBJXJRKMK-UHFFFAOYSA-N	137000000	166000000	150000000	160000000	157000000	151000000	128000000	118000000	49900000	121000000	117000000	159000000	153000000	141000000	149000000	53600000	142000000	97800000	132000000	34400000	139000000	183000000	54800000	214000000	156000000	197000000	123000000	109000000	127000000	93400000	115000000	187000000	165000000	113000000	163000000	181000000	44900000	130000000	123000000	144000000	173000000	105000000	115000000
2,6-Diethylaniline	99.9	148.113	148.11572:1117955 149.11907:0 150.12243:723481		C10H15N	FOYHNROGBXVLLX-UHFFFAOYSA-N	1720000	1470000	1270000	616000	1330000	838000	545000	592000	753000	782000	360000	1340000	1230000	48200	869000	854000	707000	314000	224000	304000	300000	708000	455000	437000	460000	617000	251000	567000	683000	745000	713000	1800000	1210000	762000	3180000	3370000	463000	1230000	377000	821000	557000	1140000	1070000
4-Hydroxyphthalide	100	149.024	149.02315:2848481 150.0265:184341 151.02986:9806962		C8H6O3	ZSCIMKFWMUXNBS-UHFFFAOYSA-N	12800000	11900000	16500000	14800000	18200000	11400000	11500000	9170000	7880000	10300000	9470000	8630000	12000000	12700000	13000000	11000000	11500000	15600000	12000000	11400000	11600000	8330000	9670000	11500000	12200000	13000000	10900000	16300000	12800000	8440000	8810000	13400000	5720000	11100000	12600000	12400000	5880000	15600000	9620000	13300000	13900000	8730000	13600000
3-(2-Hydroxyphenyl)-2-propenal	100	149.06	149.05937:13848134 150.06272:4645586 151.06608:9470826		C9H8O2	BSDNZCQPDVTDET-HWKANZROSA-N	78000000	31500000	83200000	40300000	50200000	92600000	29600000	15400000	26600000	23100000	25800000	20700000	17400000	38500000	76400000	64900000	19200000	7090000	29500000	20200000	17100000	40000000	56500000	14700000	39700000	22300000	33100000	29200000	23400000	36300000	36500000	145000000	156000000	25400000	64200000	155000000	36500000	52500000	33700000	23200000	50800000	41700000	88800000
N-Pentyl benzene	100	149.133	149.13208:1706674 150.13543:186637 151.13879:414250		C11H16	PWATWSYOIIXYMA-UHFFFAOYSA-N	2830000	7950000	7980000	4920000	9000000	1130000	13800000	1490000	5500000	7700000	19000000	14400000	6580000	4570000	17100000	10100000	1070000	4460000	5510000	3400000	2320000	2140000	2250000	2720000	3560000	2770000	1030000	807000	790000	888000	903000	3590000	6540000	1840000	6760000	962000	684000	944000	702000	1310000	2790000	1750000	4080000
3-Sulfinylpyruvic acid	95.9	149.963	149.97722:178129 150.98057:170696 151.98393:1669053		C3H3O5S	JXYLQEMXCAAMOL-UHFFFAOYSA-M	206000	143000	77400	68000	95900	186000	214000	85000	195000	228000	146000	81700	34700	140000	246000	93600	132000	88400	132000	49700	54900	242000	61600	71300	299000	72300	62200	37300	43100	147000	116000	67800	60000	117000	166000	257000	72800	162000	221000	308000	135000	179000	262000
p-Hydroxymandelonitrile	100	150.055	150.05478:1610484 151.05813:21012608 152.06149:3249840		C8H7NO2	HOOOPXDSCKBLFG-UHFFFAOYSA-N	1040000	1520000	790000	1260000	1020000	1360000	352000	44200	95800	38700	30500	302000	297000	317000	618000	845000	98700	57300	94000	62500	185000	890000	511000	769000	552000	1220000	82400	93200	67500	120000	205000	1400000	2870000	7520000	2150000	1320000	121000	36700	144000	90500	62800	4820000	5480000
Racemethionine	100	150.058	150.05789:45454952 151.06124:4266129 152.0646:44528028		C5H11NO2S	FFEARJCKVFRZRR-UHFFFAOYSA-N	143000000	150000000	150000000	148000000	167000000	146000000	140000000	111000000	134000000	115000000	137000000	166000000	182000000	166000000	162000000	148000000	61900000	68800000	68300000	78400000	84000000	127000000	105000000	125000000	123000000	105000000	141000000	101000000	101000000	96400000	96600000	170000000	184000000	166000000	180000000	206000000	137000000	160000000	144000000	137000000	137000000	174000000	166000000
5,7-Dihydro-2-methylthieno[3,4-d]pyrimidine	100	151.033	151.0349:101793104 152.03825:15873799 153.04161:17745632	51.76103:51276 55.44192:51944 59.64064:70116 68.98285:417130 69.62077:59528 71.61546:60585 73.83945:57784 86.9931:525173 90.45679:57168 98.07333:80163 100.02448:135720 105.00336:386678 105.11242:64741 118.03494:107720 128.01897:81949 135.44252:70679	C7H8N2S	XSUYIZJJKIKWFN-UHFFFAOYSA-N	1030000000	1080000000	1280000000	88900000	47300000	71400000	601000000	419000000	1310000000	589000000	475000000	833000000	527000000	1270000000	428000000	1290000000	1220000000	583000000	112000000	340000000	899000000	511000000	99400000	498000000	550000000	571000000	90800000	447000000	72200000	77200000	645000000	886000000	77200000	75700000	72100000	69800000	430000000	69100000	63000000	53800000	44600000	55200000	67700000
Phenylglyoxylic acid	61	151.039	151.03496:14472753 152.03831:2370544 153.04167:2475947	55.24792:5334 55.74632:5423 57.12835:5477 60.19598:6281 62.72327:5917 67.05468:5671 68.95266:9966 68.98285:55393 82.01466:6384 86.99307:64405 100.02467:25241 105.00347:90000 106.87796:6234 118.03452:16410 118.94722:6514 123.01361:15139 128.01904:9182 139.97836:5560	C8H6O3	FAQJJMHZNSSFSM-UHFFFAOYSA-N	91000000	89400000	74900000	71000000	83500000	76200000	76300000	74600000	80000000	73600000	72900000	74300000	67600000	77000000	78000000	70600000	77100000	51000000	54700000	62000000	58200000	70100000	68100000	67700000	59500000	61100000	89900000	95100000	87800000	70800000	67400000	80100000	87900000	111000000	84600000	89400000	82400000	73900000	93700000	80700000	86300000	122000000	105000000
4-Hydroxy-3-methylbenzoic acid	47.7	151.04	151.02083:19285702 152.02418:2578537 153.02754:1167336	50.86631:6041 56.96558:7478 63.71501:6725 68.95271:54126 68.98283:42494 71.51198:7124 79.02422:7205 86.99303:52481 100.0244:27227 105.00349:72415 118.03497:9952 123.01367:13242 128.01936:10244	C8H8O3	LTFHNKUKQYVHDX-UHFFFAOYSA-N	160000000	168000000	159000000	142000000	158000000	189000000	158000000	149000000	175000000	152000000	135000000	171000000	126000000	117000000	142000000	117000000	119000000	120000000	126000000	118000000	111000000	170000000	151000000	105000000	181000000	157000000	160000000	132000000	187000000	145000000	185000000	156000000	152000000	123000000	167000000	172000000	180000000	156000000	182000000	182000000	178000000	145000000	164000000
D-Xylulose	49.9	151.06	151.03484:124339392 152.03819:17520812 153.04155:17062612	50.74956:69932 51.17117:64081 56.01068:78184 62.25171:76655 68.98283:508337 72.44036:77364 86.99315:498442 100.02464:138517 105.00368:431811 118.03514:116510 128.01965:86268	C5H10O5	ZAQJHHRNXZUBTE-WUJLRWPWSA-N	107000000	121000000	1280000000	1380000000	1740000000	2220000000	372000000	473000000	109000000	560000000	553000000	833000000	709000000	1270000000	847000000	1290000000	1220000000	628000000	1270000000	366000000	899000000	310000000	1510000000	1230000000	550000000	571000000	1400000000	998000000	1350000000	824000000	645000000	886000000	1060000000	1620000000	783000000	1340000000	526000000	1580000000	807000000	391000000	1140000000	850000000	661000000
Cystophorene	100	151.148	151.14761:431028 152.15096:0 153.15432:162305		C11H18	JQQDKNVOSLONRS-STRRHFTISA-N	883000	1180000	1350000	1110000	912000	741000	540000	908000	1320000	1280000	515000	938000	300000	642000	671000	1250000	1030000	945000	1510000	1000000	723000	525000	518000	1460000	655000	1370000	654000	684000	709000	1410000	1530000	784000	1790000	557000	1270000	603000	430000	941000	873000	548000	884000	1270000	817000
Thiocysteine	100	151.984	151.9832:8291017 152.98655:1742941 153.98991:759014		C3H7NO2S2	XBKONSCREBSMCS-UWTATZPHSA-N	17700000	20900000	17500000	18100000	27100000	14600000	17400000	40300000	27600000	44300000	22400000	22200000	14000000	29300000	31700000	17000000	6290000	7830000	13200000	10600000	8490000	13700000	8340000	29900000	17600000	20800000	8180000	14800000	12700000	24200000	18700000	30300000	43200000	17000000	17700000	53800000	11100000	5420000	19100000	26900000	10200000	28500000	19800000
3-Hydroxyanthranilic acid	100	152.035	152.0356:16170252 153.03895:16446984 154.04231:4073134		C7H7NO3	WJXSWCUQABXPFS-UHFFFAOYSA-N	97400000	105000000	16700000	81000000	10800000	14400000	77800000	62100000	73900000	82200000	102000000	115000000	75700000	133000000	57600000	58900000	83400000	65600000	61800000	88600000	96300000	70000000	79200000	101000000	70800000	82000000	86800000	64700000	70600000	75500000	69900000	76300000	14900000	13000000	55900000	14900000	63000000	65400000	12200000	86800000	10400000	12300000	15000000
S-Methylcysteine sulfoxide	100	152.038	152.03703:36921872 153.04038:1201373 154.04374:1469655		C4H9NO3S	ZZLHPCSGGOGHFW-UHFFFAOYSA-N	117000000	112000000	113000000	108000000	117000000	136000000	84300000	79600000	109000000	82000000	80100000	129000000	107000000	147000000	132000000	132000000	36300000	80600000	80500000	78900000	83100000	57700000	103000000	104000000	66400000	95300000	51000000	70100000	32300000	51000000	65200000	98700000	52700000	97900000	90900000	94500000	28300000	25700000	26800000	14600000	16500000	96600000	102000000
Guanine	100	152.057	152.0564:11180166 153.05975:811420 154.06311:1830112		C5H5N5O	UYTPUPDQBNUYGX-UHFFFAOYSA-N	10100000	11600000	12500000	12600000	13400000	14000000	6820000	6980000	20100000	6360000	21700000	11300000	30600000	9450000	12300000	11600000	18900000	19000000	6180000	12100000	6190000	23200000	30400000	8080000	8350000	8510000	6150000	15400000	15300000	5750000	29100000	49200000	39600000	13400000	48400000	42300000	28400000	28400000	23500000	22600000	29300000	56600000	15200000
N-Methyltyramine	100	152.107	152.10693:208232 153.11028:0 154.11364:264243		C9H13NO	AXVZFRBSCNEKPQ-UHFFFAOYSA-N	106000	3410	263000	336000	191000	399000	99300	3410	82700	55700	64400	233000	221000	456000	176000	230000	83800	96700	214000	34100	138000	129000	238000	203000	43400	144000	275000	98000	119000	179000	160000	299000	158000	331000	578000	105000	63500	282000	354000	292000	223000	199000	117000
psi-Pelletierine	99.9	152.108	152.11038:275601 153.11373:0 154.11709:0		C9H15NO	RHWSKVCZXBAWLZ-UHFFFAOYSA-N	462000	557000	663000	478000	402000	669000	906000	572000	281000	291000	497000	599000	1500000	380000	962000	695000	257000	230000	264000	208000	84700	625000	401000	409000	778000	489000	381000	348000	341000	298000	553000	775000	775000	623000	526000	830000	320000	222000	242000	389000	306000	157000	164000
Diethylphosphate	100	153.032	153.03242:22329458 154.03577:7430095 155.03913:968460		C4H11O4P	UCQFCFPECQILOL-UHFFFAOYSA-N	30400000	79900000	81400000	150000000	92300000	175000000	48000000	48500000	110000000	48100000	41100000	121000000	73200000	159000000	119000000	31300000	63300000	85100000	61600000	44700000	92800000	150000000	41300000	63700000	105000000	65700000	136000000	78600000	99000000	83100000	95200000	129000000	89500000	150000000	56300000	51400000	53600000	104000000	126000000	57100000	108000000	113000000	153000000
p-Menth-3-en-9-al	100	153.127	153.12695:182197 154.1303:0 155.13366:107440		C10H16O	SPXGCTAVKRKSKR-UHFFFAOYSA-N	170000	636000	375000	278000	262000	85400	240000	164000	142000	110000	350000	87600	181000	111000	97000	182000	155000	135000	176000	205000	125000	37500	218000	137000	163000	85000	130000	137000	184000	133000	110000	124000	132000	40600	305000	152000	327000	95700	175000	471000	161000	264000	137000
3-chlorobenzoate	99.6	153.983	153.9787:755728 154.98205:2154986 155.98541:0		C7H4ClO2	LULAYUGMBFYYEX-UHFFFAOYSA-M	1400000	544000	1670000	1120000	906000	1500000	1000000	1430000	463000	2600000	1180000	969000	814000	1130000	1330000	1050000	223000	313000	650000	560000	544000	443000	517000	886000	483000	178000	856000	484000	225000	282000	341000	2410000	2560000	1000000	1320000	2780000	234000	1020000	705000	284000	339000	441000	1000000
5-Acetyl-2,4-dimethylthiazole	100	154.033	154.03308:2786242 155.03643:0 156.03979:48871348		C7H9NOS	BLQOKWQUTLNKON-UHFFFAOYSA-N	2820000	1890000	4890000	2590000	2470000	1870000	2380000	1800000	3070000	977000	2990000	3150000	1280000	3780000	1760000	3760000	680000	1280000	532000	528000	1180000	1050000	1290000	805000	1620000	662000	2000000	775000	1200000	677000	771000	214000	1860000	3710000	1850000	987000	302000	803000	1050000	781000	1750000	3160000	3620000
Octopamine	100	154.086	154.08586:5305790 155.08921:270076 156.09257:1590712		C8H11NO2	QHGUCRYDKWKLMG-UHFFFAOYSA-N	4980000	18300000	5210000	9370000	10800000	5230000	10300000	6810000	9450000	11500000	9990000	4530000	5690000	4720000	6640000	9110000	15000000	22800000	21600000	15900000	15100000	898000	141000	1310000	1600000	849000	1440000	3010000	2630000	1140000	2440000	9170000	6010000	7560000	6000000	6270000	10200000	9530000	8730000	8070000	6890000	6920000	8320000
Methyl 2-octynoate	100	155.107	155.10625:325469 156.1096:189337 157.11296:96882		C9H14O2	FRLZQXRXIKQFNS-UHFFFAOYSA-N	229000	237000	215000	224000	232000	391000	1240000	31600	1680000	313000	123000	786000	505000	2860	311000	60300	240000	89300	35700	480000	440000	2860	781000	314000	210000	432000	179000	176000	216000	159000	355000	41400	131000	402000	182000	281000	585000	843000	142000	30000	794000	107000	197000
4-Nitrocatechol	99.7	156.029	156.03284:1317695 157.03619:1287338 158.03955:6293795		C6H5NO4	XJNPNXSISMKQEX-UHFFFAOYSA-N	3100000	4530000	2900000	2590000	2710000	1160000	3660000	1930000	2420000	2750000	1200000	901000	2310000	2400000	3720000	2660000	2950000	4440000	3350000	2580000	4440000	3370000	1400000	2290000	1480000	1250000	2010000	1740000	1490000	1520000	1110000	3690000	3930000	3550000	2330000	1650000	1730000	1930000	1700000	1190000	3670000	1520000	3040000
L-Histidine	78.3	156.077	156.07631:22430104 157.07966:4582137 158.08302:19597396	50.62592:12038 54.03453:81851 55.04238:32693 56.05016:360630 57.04648:13073 66.03445:32026 68.04997:23185 69.04536:20324 81.04521:225296 82.05286:209231 83.0608:277840 93.04497:177351 95.06039:29316 110.07112:173314	C6H9N3O2	HNDVDQJCIGZPNO-UHFFFAOYSA-N	26800000	76900000	80200000	119000000	110000000	132000000	79700000	63100000	70000000	73800000	54000000	119000000	125000000	25300000	126000000	112000000	46200000	47400000	55200000	16500000	69700000	79000000	76000000	64400000	89200000	17500000	148000000	122000000	118000000	29500000	116000000	57200000	159000000	75400000	136000000	148000000	107000000	103000000	42700000	124000000	133000000	71100000	81300000
Methylisopelletierine	100	156.138	156.13777:891531 157.14112:142315 158.14448:294900		C9H17NO	TYHJMEIBGDDCPA-UHFFFAOYSA-N	3960000	2360000	881000	1920000	3340000	2610000	778000	3390000	2340000	4760000	4200000	1700000	2760000	676000	1030000	3750000	3030000	1970000	4850000	2960000	2940000	947000	5770000	1630000	2500000	3150000	1640000	3580000	3630000	2350000	1400000	3660000	2360000	2190000	2310000	855000	2010000	2810000	5730000	1360000	866000	3260000	1530000
S-Propyl thiosulfate	99.6	156.999	156.9946:1928939 157.99795:18275472 159.00131:7123951		C3H8O3S2	XXRSQNIODUGKPF-UHFFFAOYSA-N	8500000	3440000	3320000	5760000	6800000	8410000	3190000	4030000	3630000	4770000	5430000	3750000	2380000	5170000	3150000	3440000	4730000	3630000	3910000	5830000	1880000	5320000	2160000	3620000	2680000	5600000	2660000	3490000	3800000	5030000	4460000	3530000	3820000	2210000	4330000	1860000	6110000	5790000	3510000	3180000	4500000	7180000	3970000
1,4-Naphtoquinone	100	157.03	157.02797:11923258 158.03132:0 159.03468:14036527		C10H6O2	FRASJONUBLZVQX-UHFFFAOYSA-N	47000000	73400000	54200000	50100000	15700000	93900000	37500000	28200000	36500000	86500000	54400000	29500000	47800000	75200000	22500000	88200000	42300000	48300000	61800000	23800000	31500000	54300000	64500000	97500000	55700000	41100000	62800000	81100000	41900000	54400000	17900000	28500000	24300000	49000000	61000000	39600000	84500000	88700000	63000000	105000000	64000000	69400000	78800000
(E)-Raphanusanin	58.4	158.01	158.00249:13952837 159.00584:5639425 160.0092:1681425	53.03942:26289 55.19451:13781 62.44016:14946 66.00605:16307 68.05003:50633 70.06572:867061 73.04762:15828 79.79819:15880 81.37316:15903 85.07658:28942 91.28721:16721 95.05992:20324 107.17087:15480 112.08644:39716 158.09241:29192	C6H9NS2	BVYUPEKENRMVJK-PLNGDYQASA-N	47500000	65400000	68600000	77600000	101000000	108000000	58600000	72100000	47900000	63200000	56100000	47500000	56100000	72100000	53400000	77600000	55200000	55900000	52200000	81300000	58600000	47600000	60500000	70600000	69100000	52300000	59400000	59200000	56500000	93700000	56600000	64900000	59700000	30900000	46900000	73700000	71100000	80200000	73300000	65000000	79400000	91500000	65900000
4-Hydroxystachydrine	63.1	158.082	158.09209:52149772 159.09544:3187476 160.0988:0	53.03931:17401 57.14678:13951 60.80173:10914 66.81424:13673 68.05007:41670 70.06574:629820 82.81947:13231 85.07636:19473 99.43358:14749 112.08687:37714 158.09187:43097	C7H13NO3	MUNWAHDYFVYIKH-PRJDIBJQSA-N	294000000	287000000	308000000	320000000	301000000	301000000	337000000	330000000	344000000	339000000	335000000	318000000	322000000	303000000	173000000	324000000	231000000	237000000	245000000	249000000	238000000	355000000	330000000	331000000	329000000	332000000	340000000	333000000	343000000	335000000	335000000	401000000	408000000	219000000	408000000	407000000	399000000	403000000	380000000	395000000	397000000	219000000	225000000
2,4-Dimethylquinoline	99.6	158.096	158.09212:60133504 159.09547:11841466 160.09883:5074554		C11H11N	ZTNANFDSJRRZRJ-UHFFFAOYSA-N	419000000	175000000	360000000	355000000	208000000	380000000	228000000	366000000	354000000	209000000	209000000	246000000	268000000	324000000	379000000	367000000	174000000	275000000	74300000	297000000	153000000	232000000	440000000	258000000	188000000	412000000	199000000	256000000	266000000	208000000	284000000	262000000	475000000	128000000	192000000	476000000	306000000	223000000	312000000	231000000	310000000	261000000	281000000
(S)-Homostachydrine	100	158.118	158.11728:4827300 159.12063:1162969 160.12399:5527322		C8H15NO2	XULZWQRXYTVUTE-ZETCQYMHSA-N	18900000	23300000	20100000	16700000	33700000	19200000	8870000	12800000	10600000	15400000	14800000	6450000	7240000	15200000	24100000	7580000	8650000	14200000	9800000	5850000	5340000	13800000	19700000	7780000	6090000	15800000	12900000	14900000	13900000	9930000	13600000	14900000	7370000	10700000	20700000	11600000	12800000	4880000	4920000	5720000	12100000	9150000	19000000
4,4'-Diaminodibutylamine	96.9	158.166	158.15375:1017320 159.1571:0 160.16046:0		C8H21N3	UODZHRGDSPLRMD-UHFFFAOYSA-N	1280000	3530000	2150000	3640000	6260000	5620000	2990000	2410000	2620000	2380000	3810000	1710000	1620000	2520000	2320000	1140000	1570000	2170000	2440000	4360000	4340000	2340000	3110000	2770000	2470000	3830000	2810000	2530000	4420000	2310000	2410000	1610000	1820000	3270000	1640000	2760000	3260000	3560000	3510000	3740000	3240000	2900000	3220000
2-Naphthalenethiol	99.7	159.027	159.02356:19297412 160.02691:2851004 161.03027:729450		C10H8S	RFCQDOVPMUSZMN-UHFFFAOYSA-N	56300000	59800000	65500000	66700000	63400000	92400000	24400000	63200000	30100000	31100000	34700000	71700000	68000000	70700000	101000000	78300000	32300000	83700000	27500000	62800000	73200000	83000000	87300000	67900000	61500000	112000000	63300000	82900000	37900000	56200000	133000000	72300000	53800000	72000000	99800000	110000000	85400000	83900000	84100000	80900000	61600000	78100000	86200000
Dialanine	100	159.077	159.07613:24569704 160.07948:8051037 161.08284:16512357		C6H12N2O3	DEFJQIDDEAULHB-UHFFFAOYSA-N	97300000	87100000	96400000	98900000	113000000	106000000	77100000	78500000	48900000	75600000	61500000	114000000	118000000	93200000	112000000	109000000	25800000	48900000	48700000	49000000	47000000	145000000	114000000	117000000	151000000	133000000	127000000	121000000	108000000	112000000	123000000	145000000	140000000	46200000	142000000	119000000	144000000	170000000	158000000	151000000	153000000	39200000	41600000
Tryptamine	100	159.093	159.09135:5164132 160.0947:1960692 161.09806:0		C10H12N2	APJYDQYYACXCRM-UHFFFAOYSA-N	6070000	10700000	11600000	8310000	10800000	8310000	5980000	2230000	2560000	6100000	4820000	4120000	14400000	5290000	21800000	12000000	3500000	1780000	2610000	885000	3360000	8540000	6030000	3730000	5120000	3310000	1510000	3860000	1680000	2570000	1410000	15000000	7370000	11400000	9010000	11100000	14200000	21900000	5720000	7660000	24300000	6220000	7920000
N(6)-Methyllysine	99.9	159.114	159.11615:187128 160.1195:0 161.12286:0		C7H16N2O2	PQNASZJZHFPQLE-LURJTMIESA-N	338000	67900	275000	223000	163000	144000	123000	243000	89500	37400	163000	441000	190000	308000	176000	157000	41500	167000	116000	94200	45500	115000	144000	300000	393000	82500	101000	115000	140000	99000	293000	264000	233000	181000	164000	300000	179000	112000	415000	275000	36900	77400	160000
Erucin	100	160.026	160.02623:13660497 161.02958:1508041 162.03294:1882519	56.94295:12608 56.96549:23447 62.65104:10083 66.98552:9918 73.59285:9700 81.46853:12903 105.33276:10974 109.64648:11444 156.11351:13685	C6H11NS2	IHQDGXUYTSZGOG-UHFFFAOYSA-N	62400000	64900000	57900000	89400000	57000000	115000000	63100000	26100000	40500000	71800000	84800000	28900000	35200000	26700000	54300000	63000000	94800000	93400000	100000000	39900000	69900000	46000000	46700000	41500000	58100000	22800000	35700000	36600000	48300000	30500000	12400000	58500000	66300000	32000000	98200000	77200000	58000000	57900000	20600000	63100000	37500000	50300000	68700000
Deoxyalliin	100	160.044	160.04228:25772506 161.04563:40837524 162.04899:7265042		C6H11NO2S	HYGGRRPFVXHQQW-IHWYPQMZSA-N	53900000	52700000	54500000	57900000	62700000	59500000	57600000	61500000	60800000	65600000	58600000	84200000	85700000	87700000	83800000	93800000	25400000	17700000	20800000	23600000	22000000	61400000	59100000	57900000	53900000	59500000	42300000	38400000	35300000	39100000	37000000	73000000	68700000	82000000	78000000	71000000	26800000	27300000	30300000	26200000	26900000	80900000	79000000
Nicotine imine	99	160.101	160.10756:65009284 161.11091:6436465 162.11427:20035468		C10H13N2	GTQXYYYOJZZJHL-UHFFFAOYSA-N	45200000	48500000	54500000	52000000	62200000	63100000	9580000	7510000	6070000	12300000	18500000	10900000	14300000	12500000	35600000	10300000	161000000	346000000	355000000	242000000	269000000	19000000	21600000	22300000	14400000	14300000	14400000	7530000	7230000	8900000	4810000	16000000	37800000	7030000	22300000	30600000	9520000	24600000	11800000	26100000	27000000	7610000	9370000
DL-2-Aminooctanoic acid	100	160.133	160.13289:738458 161.13624:0 162.1396:0		C8H17NO2	AKVBCGQVQXPRLD-UHFFFAOYSA-N	1070000	2140000	1180000	1780000	1210000	1670000	44700	644000	906000	568000	540000	1840000	1140000	1120000	2030000	2130000	234000	405000	551000	705000	439000	669000	366000	452000	547000	802000	870000	483000	145000	330000	173000	1830000	3530000	682000	1740000	1470000	401000	1040000	758000	931000	1350000	683000	1920000
2,4-Dichlorophenol	84	160.957	160.92709:16522927 161.93044:348634 162.9338:2609898		C6H4Cl2O	HFZWRUODUSTPEG-UHFFFAOYSA-N	133000000	22000000	22100000	22900000	84700000	168000000	27500000	14600000	25500000	24600000	54400000	9830000	23300000	15800000	42000000	10100000	30300000	38300000	80300000	88100000	33500000	40300000	41800000	11400000	11700000	12300000	27400000	14300000	14300000	27200000	13700000	45200000	16100000	12000000	81700000	42400000	108000000	53000000	17500000	19300000	54800000	62600000	8920000
Thiacremonone	100	161.027	161.02632:21604056 162.02967:20285658 163.03303:3035569	53.00293:83676 53.59938:8403 55.01858:38767 58.99559:14591 59.74372:9723 84.04468:15897 118.78426:11319	C6H8O3S	JYMIRUWYSKOKRU-UHFFFAOYSA-N	156000000	151000000	152000000	146000000	164000000	155000000	126000000	213000000	190000000	222000000	218000000	192000000	97400000	158000000	196000000	203000000	60500000	48500000	34000000	62500000	59200000	164000000	171000000	177000000	167000000	109000000	147000000	134000000	132000000	132000000	135000000	99000000	151000000	154000000	149000000	153000000	102000000	86900000	104000000	98400000	94300000	153000000	161000000
(-)-1-Methylpropyl 1-propenyl disulfide	99.8	161.046	161.04976:582526 162.05311:1441874 163.05647:579939		C7H14S2	IOVUOUZQSDBAQN-GQCTYLIASA-N	928000	1070000	1370000	2070000	1460000	1210000	1190000	1350000	910000	734000	910000	1690000	1410000	692000	656000	1610000	714000	1040000	871000	555000	870000	1300000	972000	992000	1170000	1810000	1110000	559000	1500000	1670000	1010000	1220000	984000	1110000	1240000	1490000	1590000	1150000	2280000	2070000	1240000	1780000	2160000
(R)-1-Isothiocyanato-3-(methylsulfinyl)propane	98.9	162.005	161.99792:2663089 163.00127:0 164.00463:0		C5H9NOS2	LELAOEBVZLPXAZ-UHFFFAOYSA-N	2580000	4540000	5640000	3650000	7130000	5640000	6880000	4660000	4540000	3350000	3900000	4760000	8150000	5890000	3230000	6240000	5930000	5520000	3630000	3440000	4830000	3660000	5460000	4040000	4830000	6070000	6870000	4460000	5190000	6260000	5540000	7530000	5670000	4320000	3320000	5570000	6240000	6560000	3890000	8540000	6580000	5980000	4680000
S-(2-Carboxypropyl)-Cysteamine	68.4	162.059	162.05789:55279460 163.06124:4917663 164.0646:2628244	50.55484:38851 55.01859:55402 56.96552:307670 57.98787:105925 58.06589:96739 58.99572:1329770 60.29017:32882 65.03918:61321 71.95242:105702 73.01125:129424 84.96006:111627 119.11555:37541 151.83089:45884 157.63953:42624	C6H13NO2S	UFRVABODKAYFCB-UHFFFAOYSA-N	454000000	230000000	413000000	678000000	516000000	760000000	507000000	443000000	434000000	529000000	640000000	144000000	582000000	255000000	395000000	483000000	429000000	572000000	640000000	654000000	571000000	535000000	399000000	294000000	369000000	367000000	570000000	656000000	579000000	663000000	338000000	229000000	278000000	599000000	285000000	164000000	340000000	370000000	410000000	417000000	366000000	499000000	716000000
Carnitine	98.5	162.113	162.10393:295895 163.10728:0 164.11064:9852579		C7H15NO3	PHIQHXFUZVPYII-UHFFFAOYSA-N	200000	358000	570000	297000	360000	355000	115000	215000	377000	491000	280000	266000	433000	270000	159000	365000	351000	126000	137000	384000	198000	84900	309000	636000	141000	232000	573000	761000	371000	967000	463000	487000	441000	272000	488000	489000	468000	317000	191000	218000	301000	180000	543000
Trichloroacetic acid	97.3	162.911	162.92325:730705 163.9266:0 164.92996:0		C2HCl3O2	YNJBWRMUSHSURL-UHFFFAOYSA-N	765000	879000	696000	742000	1010000	687000	182000	115000	164000	206000	153000	149000	211000	274000	246000	541000	451000	666000	1760000	948000	2160000	170000	179000	45000	159000	124000	28700	2870	38500	2870	28900	2600000	1160000	1200000	2900000	2200000	2870	2870	2870	2870	63900	503000	267000
1-Propenylallyl thiosulfinate	68.6	163.025	163.02415:180242112 164.0275:16207859 165.03086:18125032	53.00298:174079 58.99573:113817 64.47059:113234 70.36773:81106 70.99522:145307 71.85074:99948 73.01122:534406 74.99432:80239 76.77404:82312 87.90268:100452 106.5936:95503 136.52838:93752	C6H10OS2	UALJWNWDDJRJTL-HWKANZROSA-N	1980000000	2220000000	2420000000	992000000	2720000000	2720000000	1450000000	679000000	1390000000	582000000	1620000000	888000000	410000000	461000000	991000000	857000000	6690000000	5150000000	7560000000	8150000000	7280000000	1240000000	1310000000	378000000	451000000	1280000000	1170000000	1510000000	470000000	1290000000	1330000000	2000000000	2080000000	1320000000	1950000000	844000000	2360000000	929000000	2310000000	2310000000	2630000000	1450000000	1520000000
3-Hydroxyadipic acid	70	163.06	163.05971:8195827 164.06306:2629628 165.06642:1310740	52.08759:4115 53.00301:20518 53.03927:24075 55.01862:110006 57.03423:63725 61.02915:17782 69.03413:118196 71.0133:16389 73.02904:16077 81.03404:8391 85.02897:37605 85.32327:4365 97.02876:10740 101.02359:11525 127.03891:4915 151.00237:5170	C6H10O5	YVOMYDHIQVMMTA-UHFFFAOYSA-N	31500000	32200000	45300000	45600000	53600000	53100000	32900000	35100000	32400000	35800000	36000000	40200000	42700000	37100000	39300000	39500000	48400000	63000000	67300000	59800000	41300000	47000000	48800000	43800000	46600000	44700000	35100000	38400000	41500000	40300000	45400000	42100000	44700000	29800000	43900000	45300000	42200000	44200000	38400000	45500000	41900000	41000000	47500000
Raphanusamic acid	90.3	163.983	163.96082:284805 164.96417:0 165.96753:2770016		C4H5NO2S2	SQUOCHQOQMZGQP-UHFFFAOYSA-N	641000	438000	94400	232000	232000	418000	81400	167000	186000	90200	520000	208000	151000	120000	28700	145000	153000	350000	468000	356000	430000	185000	79900	130000	134000	215000	265000	220000	67100	406000	72800	347000	219000	296000	197000	182000	326000	273000	219000	211000	223000	133000	199000
4-(3-Pyridyl)-3-butenoic acid	99.7	164.071	164.06644:57046112 165.06979:10989895 166.07315:10371568	58.9985:241386 77.00865:59252 81.08872:37268 81.52731:44692 82.0144:79262 85.15556:45008 93.61898:41394 100.02467:313641 118.03476:230645 135.84579:40572	C9H9NO2	MHVJWSPYMHAALE-HNQUOIGGSA-N	598000000	527000000	57500000	55000000	33400000	41100000	370000000	505000000	601000000	524000000	588000000	254000000	429000000	682000000	249000000	305000000	271000000	280000000	741000000	215000000	632000000	54700000	275000000	708000000	712000000	206000000	51600000	47300000	46200000	44500000	54000000	43500000	44800000	44700000	279000000	221000000	39500000	45900000	37600000	32200000	31400000	235000000	40500000
L-2-Amino-5-(methylthio)pentanoic acid	100	164.074	164.07344:5402484 165.07679:0 166.08015:569991		C6H13NO2S	SFSJZXMDTNDWIX-UHFFFAOYSA-N	5840000	3140000	4010000	3530000	7060000	4200000	1730000	1130000	326000	200000	2340000	6490000	2860000	4740000	2930000	1210000	3770000	1010000	2370000	1450000	2120000	1100000	2070000	1750000	1880000	2450000	679000	1210000	2710000	3350000	2170000	21100000	12900000	4750000	19200000	18700000	2940000	3650000	3490000	3600000	3650000	3260000	3890000
3-Hexylpyridine	98.9	164.143	164.13588:72125 165.13923:0 166.14259:314981	52.80766:3506 56.96538:4042 57.50368:4172 58.99853:118672 67.70228:4088 77.00893:33419 82.01415:15361 82.05596:4844 84.63183:3746 86.97625:4407 95.0192:6449 97.1899:4025 99.77328:4653 100.02464:128692 105.08392:4649 107.34933:3948 108.76691:3886 114.79691:4094 118.03495:137570 123.04007:6191 125.98764:4535 132.99043:5017 139.5114:4420	C11H17N	LWEQIZSFZFUWIE-UHFFFAOYSA-N	87600	128000	94500	73500	30200000	154000	9900000	132000	58500	17000000	111000	119000	173000	115000	118000	15900000	134000	131000	88600	64500	8040000	11100000	5330000	167000	343000	14900000	159000	107000	153000	143000	79800	243000	17300000	75900	12700000	14000000	17200000	6160000	9620000	211000	19300000	14400000	12600000
S-2-Propenyl 1-propanesulfinothioate	100	165.04	165.03986:7115904 166.04321:1123420 167.04657:54821544		C6H12OS2	HGCYYFWMWRCDLT-UHFFFAOYSA-N	17300000	19200000	22200000	21500000	31900000	19200000	2500000	3740000	4620000	9320000	7680000	12900000	10200000	17400000	17700000	17500000	38400000	36700000	22900000	37800000	23300000	11200000	10600000	6470000	11600000	8370000	13000000	6160000	9680000	9810000	5960000	13900000	18900000	28600000	15300000	22300000	15600000	10800000	10200000	15300000	10300000	23200000	27700000
trans-o-Coumaric acid	100	165.055	165.05434:49958748 166.05769:14035970 167.06105:1692984		C9H8O3	PMOWTIHVNWZYFI-AATRIKPKSA-N	117000000	121000000	131000000	132000000	143000000	148000000	81900000	81300000	85900000	84900000	82800000	181000000	179000000	183000000	181000000	164000000	44600000	45500000	43600000	47600000	48200000	97700000	100000000	101000000	91200000	101000000	63700000	50100000	48500000	50300000	49000000	171000000	172000000	125000000	171000000	182000000	163000000	189000000	154000000	180000000	150000000	133000000	129000000
S-(2-Aminoethyl)-L-cysteine	99.9	165.069	165.0675:3467728 166.07085:1914035 167.07421:76742496		C5H12N2O2S	GHSJKUNUIHUPDF-UHFFFAOYSA-N	9860000	12600000	5610000	12500000	15200000	9080000	1580000	5950000	2470000	5340000	4830000	4820000	7280000	3420000	3170000	10600000	5860000	21000000	12900000	7970000	10000000	4410000	4010000	4500000	4610000	4050000	3760000	2380000	1710000	3540000	4420000	4880000	5930000	8950000	8860000	7910000	4900000	4240000	3920000	3170000	5710000	20100000	19300000
p-Mentha-2,4(8)-dien-9,3-olide	65.9	165.091	165.05431:35569292 166.05766:12136869 167.06102:2065975	50.01578:28389 51.02366:439797 53.00284:31065 53.03928:516560 53.2541:26506 53.6706:23075 55.01855:67905 61.94107:22857 62.43355:24452 65.03919:529536 66.04689:31666 67.05465:66079 75.95245:24620 77.03899:288415 81.03401:70219 89.45974:26329 91.05441:413227 92.01138:31095 94.04144:55101 95.04933:857863 105.04483:249622 119.04869:112053 123.04346:116991	C10H12O2	ZRTWVYJNKXXDDT-UHFFFAOYSA-N	246000000	253000000	253000000	255000000	273000000	277000000	154000000	155000000	161000000	170000000	155000000	380000000	399000000	344000000	392000000	353000000	103000000	103000000	96400000	104000000	51600000	206000000	204000000	226000000	190000000	213000000	119000000	102000000	93300000	103000000	94700000	342000000	351000000	230000000	339000000	357000000	343000000	376000000	315000000	366000000	321000000	242000000	242000000
3,5- and 3,6-Dimethyl-2-isobutylpyrazine	88.6	165.139	165.16324:270246 166.16659:0 167.16995:494909		C10H16N2	PBBZXNLEMPGGCH-UHFFFAOYSA-N	131000	391000	311000	180000	418000	401000	217000	151000	153000	215000	98300	184000	137000	149000	287000	101000	106000	180000	568000	263000	95800	119000	313000	249000	105000	165000	192000	248000	147000	70200	111000	266000	210000	267000	152000	235000	290000	300000	146000	148000	144000	285000	217000
L-(-)-Phenylalanine	69.3	166.086	166.08588:13151268 167.08923:1588706 168.09259:0	51.0237:40172 51.08408:7714 53.03934:160495 57.52438:8086 58.1076:8535 65.03934:16629 77.03902:26695 78.07953:8312 79.05472:51255 81.03388:11847 83.83413:8675 91.05453:145624 93.07004:24728 95.04947:163226 102.04644:19025 103.05447:390353 105.04482:72557 120.08075:172329	C9H11NO2	COLNVLDHVKWLRT-QMMMGPOBSA-N	162000000	129000000	18200000	157000000	126000000	43400000	95600000	117000000	100000000	88700000	72900000	125000000	135000000	119000000	158000000	168000000	123000000	103000000	120000000	136000000	116000000	16600000	37800000	121000000	10700000	105000000	187000000	251000000	65400000	194000000	46700000	154000000	147000000	55200000	160000000	207000000	49100000	146000000	31200000	157000000	83000000	26700000	83200000
Hordenine	66.7	166.123	166.144:431889 167.14735:0 168.15071:3001988	51.02371:1187214 53.03934:5345230 53.85651:237402 62.85686:231577 63.5867:257731 63.81798:228257 65.03927:535086 65.05401:248429 77.03899:941111 77.24174:252339 79.05463:1753826 81.03391:549883 91.05449:4273660 93.07011:1093283 95.04937:4868566 95.789:303730 102.04659:554464 103.05438:12136083 105.04508:1913628 116.90555:306323 118.06516:408678 120.08069:4919676 138.32724:302494 154.67732:284848	C10H15NO	KUBCEEMXQZUPDQ-UHFFFAOYSA-N	2110000	887000	1270000	1330000	782000	1760000	502000	751000	274000	292000	373000	1450000	1250000	1480000	1410000	1600000	376000	166000	358000	406000	195000	234000	335000	346000	520000	460000	327000	257000	487000	95100	249000	2530000	1320000	635000	1730000	2120000	218000	136000	59200	218000	64200	904000	664000
3-Sulfopyruvic acid	97.5	166.966	166.95436:424364 167.95771:2499492 168.96107:4632358		C3H4O6S	BUTHMSUEBYPMKJ-UHFFFAOYSA-N	9390	674000	598000	229000	388000	462000	476000	159000	113000	275000	176000	240000	451000	122000	807000	237000	304000	258000	244000	112000	797000	269000	418000	197000	598000	570000	294000	351000	1150000	276000	170000	308000	537000	421000	167000	615000	115000	107000	342000	399000	201000	349000	213000
Phosphoenolpyruvic acid	53.2	166.975	167.01247:42390640 168.01582:3052684 169.01918:1912730	51.7081:19000 54.10538:15412 56.96545:1494837 61.34767:19937 71.95238:643857 71.95619:41344 75.98854:17511 79.09503:18704 84.96005:866859 102.97035:98715	C3H5O6P	DTBNBXWJWCWCIK-UHFFFAOYSA-N	326000000	338000000	382000000	352000000	401000000	367000000	381000000	241000000	383000000	174000000	339000000	426000000	344000000	271000000	243000000	297000000	346000000	303000000	270000000	303000000	247000000	367000000	385000000	223000000	321000000	235000000	245000000	269000000	304000000	232000000	305000000	196000000	353000000	177000000	358000000	287000000	118000000	488000000	141000000	363000000	394000000	263000000	293000000
7-Methylxanthine	52	167.056	167.01248:38505048 168.01583:2660847 169.01919:1676086	56.9655:1637276 71.95242:788371 84.96008:968087 102.97057:74699 120.98092:22191 136.35208:15170 152.70409:16921	C6H6N4O2	PFWLFWPASULGAN-UHFFFAOYSA-N	404000000	328000000	423000000	519000000	559000000	111000000	179000000	120000000	350000000	223000000	111000000	233000000	205000000	152000000	103000000	72900000	174000000	190000000	94800000	202000000	58100000	515000000	119000000	149000000	169000000	221000000	133000000	491000000	75200000	66100000	498000000	387000000	232000000	111000000	243000000	153000000	149000000	165000000	504000000	204000000	205000000	651000000	382000000
2-Methoxy-3-(2-methylpropyl)pyrazine	99.6	167.118	167.11346:1426265 168.11681:86253 169.12017:0		C9H14N2O	UXFSPRAGHGMRSQ-UHFFFAOYSA-N	6260000	9150000	6500000	5490000	3590000	4780000	3070000	4450000	7750000	3670000	3730000	4050000	2160000	3080000	1650000	6590000	2290000	3500000	3760000	4600000	2440000	2170000	5680000	4110000	3310000	3800000	5560000	3860000	5450000	2400000	3330000	4290000	3120000	4740000	5850000	1150000	5490000	5300000	4370000	2520000	3120000	5250000	2080000
2-Amino-3-phosphonopropionic acid	98.8	168.007	168.01434:4065221 169.01769:0 170.02105:390958		C3H8NO5P	LBTABPSJONFLPO-UHFFFAOYSA-N	13400000	8510000	11000000	7150000	10100000	9060000	9730000	12600000	3400000	7570000	12400000	16500000	20800000	26200000	15300000	14100000	7550000	3370000	3480000	3290000	2990000	1750000	1280000	3410000	8400000	5150000	6820000	3770000	6830000	5440000	5710000	3570000	7730000	7110000	8050000	5440000	3970000	3880000	1240000	1740000	1780000	9130000	10900000
Pyridoxal	100	168.066	168.06506:1726902 169.06841:1317314 170.07177:100968		C8H9NO3	RADKZDMFGJYCBB-UHFFFAOYSA-N	3600000	3420000	6620000	6830000	6980000	5700000	4120000	5000000	3760000	5370000	4360000	6350000	5650000	4290000	5270000	5200000	5560000	7760000	10800000	7190000	6430000	6280000	6510000	5970000	6800000	5880000	4180000	4340000	3270000	4970000	5080000	4830000	5460000	5070000	5030000	6450000	4250000	5690000	5070000	5240000	4490000	4740000	6140000
Myrtine	100	168.138	168.13765:392716 169.141:0 170.14436:1244692		C10H17NO	GDQCWCOVKFXWMP-UHFFFAOYSA-N	1020000	770000	2440000	1420000	1510000	2180000	430000	666000	538000	723000	1240000	674000	598000	769000	737000	680000	956000	863000	1770000	1100000	507000	424000	608000	723000	841000	1100000	1490000	1480000	1040000	1390000	938000	1330000	1260000	644000	1260000	842000	913000	498000	850000	731000	694000	1080000	978000
3,4-Dihydroxyphenylacetic acid	47.5	169.049	169.04544:37779020 170.04879:5078967 171.05215:5140584	52.81944:1921 59.93104:3817 65.63622:2297 66.0703:2037 68.98286:4756 75.45901:2062 86.99335:11824 93.23664:2402 100.02462:6987 102.50505:2702 105.00336:16004 116.50285:2363 118.03493:42453 123.01414:4862 136.04518:57442 146.02975:3898 159.06026:3321 164.04039:2855	C8H8O4	CFFZDZCDUFSOFZ-UHFFFAOYSA-N	32600000	36200000	342000000	343000000	356000000	474000000	32100000	31600000	324000000	216000000	267000000	98600000	336000000	322000000	180000000	303000000	165000000	231000000	296000000	150000000	360000000	263000000	325000000	319000000	247000000	376000000	143000000	402000000	330000000	157000000	373000000	307000000	327000000	176000000	270000000	160000000	423000000	376000000	202000000	296000000	362000000	186000000	328000000
L,L-Cyclo(prolylalanyl)	99.8	169.097	169.09425:2619282 170.0976:0 171.10096:734426		C8H12N2O2	WSLYCILIEOFQPK-UHFFFAOYSA-N	5820000	5490000	5860000	6640000	5730000	7480000	9920000	9530000	10000000	9070000	8680000	6240000	5250000	6350000	7180000	6240000	6940000	4880000	5390000	5980000	5600000	4210000	5590000	5010000	5330000	4580000	8220000	7870000	9100000	9650000	7810000	4320000	3820000	5470000	7910000	6800000	7100000	4500000	7510000	5960000	5530000	3980000	1970000
1,8,8-Trimethyl-2-oxabicyclo[3.2.1]octan-3-one	99.9	169.122	169.11957:192230 170.12292:158212 171.12628:2518795		C10H16O2	AXRMSBLBSHJLGO-UHFFFAOYSA-N	232000	236000	266000	452000	580000	460000	213000	59200	132000	194000	317000	72200	150000	128000	265000	106000	82800	341000	134000	38200	153000	121000	253000	230000	165000	124000	138000	347000	97800	264000	194000	328000	328000	157000	280000	396000	107000	238000	388000	237000	321000	143000	297000
Selenocysteine	99.4	169.971	169.97694:2534264 170.98029:678173 171.98365:2291017		C3H7NO2Se	ZKZBPNGNEQAJSX-UHFFFAOYSA-N	4350000	3540000	6290000	4020000	5400000	4670000	6200000	10700000	7360000	4150000	7570000	5810000	9760000	3890000	2830000	5870000	4830000	5000000	4430000	3380000	4970000	5530000	4340000	6090000	4770000	5380000	4300000	3730000	7390000	4550000	4110000	3840000	5250000	5020000	5310000	3750000	6200000	5140000	5650000	7310000	6620000	6710000	7090000
L-Homocysteine sulfonic acid	100	169.995	169.99434:5725486 170.99769:1623703 172.00105:1724014		C3H9NO3S2	MHHDKRFQNZZMOE-GSVOUGTGSA-N	29700000	32000000	23700000	32100000	29500000	26600000	20700000	25700000	30400000	20700000	16200000	32500000	17000000	28900000	23500000	22600000	20900000	17400000	18100000	21900000	22600000	15400000	31800000	19900000	14200000	20500000	9290000	21600000	24300000	25700000	21500000	26500000	29600000	27400000	20200000	11500000	36600000	36400000	21600000	27400000	30500000	25300000	11800000
Pyridoxine	100	170.081	170.08057:10328883 171.08392:1235672 172.08728:0		C8H11NO3	LXNHXLLTXMVWPM-UHFFFAOYSA-N	16200000	15500000	17500000	16900000	16900000	20300000	15500000	15500000	16500000	16900000	15600000	39300000	35800000	38600000	41100000	35600000	19100000	18800000	20500000	19500000	18100000	15100000	16400000	16900000	6440000	9100000	889000	6250000	2400000	3350000	3230000	30100000	10900000	4610000	26700000	29100000	8720000	9760000	8780000	8800000	12600000	9650000	6360000
Homoarecoline	100	170.118	170.11719:2760232 171.12054:3377965 172.1239:225272		C9H15NO2	UNARQANIGOBIHM-UHFFFAOYSA-N	11000000	11600000	5050000	12800000	9410000	7030000	27800000	1170000	23000000	3890000	8520000	16800000	11700000	968000	5080000	2020000	3550000	1240000	1840000	18500000	13900000	757000	29800000	6700000	3130000	9960000	2360000	4240000	2360000	2520000	6060000	4400000	8140000	17800000	8810000	4700000	15500000	4190000	4970000	4990000	14600000	2840000	16500000
N,2,3-Trimethyl-2-(1-methylethyl)butanamide	99.9	170.155	170.15327:1043119 171.15662:798500 172.15998:502341		C10H21NO	RWAXQWRDVUOOGG-UHFFFAOYSA-N	2850000	5650000	3350000	2800000	6050000	4670000	3100000	3950000	1790000	7300000	5280000	3830000	3190000	2560000	1880000	3770000	3090000	3210000	8120000	3680000	2140000	2620000	1680000	3600000	2070000	2860000	3680000	4170000	3750000	5600000	3170000	2950000	4370000	1680000	3350000	2470000	2590000	1640000	4180000	2150000	3350000	2470000	2600000
Dihydroxyacetone phosphate	100	171.005	171.00523:16245242 172.00858:1215782 173.01194:3440412		C3H7O6P	GNGACRATGGDKBX-UHFFFAOYSA-N	27500000	27300000	49900000	52200000	102000000	77100000	32400000	23700000	29300000	19800000	11500000	22700000	11600000	46600000	27300000	29500000	35500000	47100000	32900000	21000000	19400000	20700000	40300000	116000000	23100000	25500000	48700000	33000000	22400000	47600000	28000000	26400000	16700000	45700000	31700000	25200000	17800000	23500000	114000000	108000000	34700000	33200000	30100000
p-Cresol sulfate	99.6	171.012	171.0163:7170788 172.01965:0 173.02301:974619		C7H8O3S	JOXIMZWYDAKGHI-UHFFFAOYSA-N	12700000	11700000	13000000	14200000	14900000	15200000	13700000	12000000	12000000	13200000	12900000	15500000	14900000	13700000	17900000	15600000	3210000	3160000	3660000	2700000	2840000	18600000	17300000	20800000	18200000	16800000	16000000	12100000	9980000	11000000	9690000	21500000	19900000	5970000	18400000	20900000	16100000	14900000	16600000	17000000	15300000	5060000	6960000
Benzyl methyl disulfide	99.6	171.03	171.03413:2811313 172.03748:2291384 173.04084:1567849		C8H10S2	NWYGPVZOBBHKLI-UHFFFAOYSA-N	7770000	7210000	6250000	4660000	9230000	8600000	4130000	5170000	6160000	7510000	4400000	4980000	5770000	6790000	3270000	3640000	3820000	3680000	3470000	7190000	4000000	5270000	4610000	5280000	4970000	5970000	4400000	5860000	7120000	5150000	3670000	4230000	8050000	7130000	5630000	6630000	9710000	6090000	3890000	4720000	6230000	5870000	9010000
Guanidino succinic acid	98.1	172.038	172.02765:951525 173.031:2584093 174.03436:130897		C5H7N3O4	VVHOUVWJCQOYGG-UHFFFAOYSA-L	5840000	5380000	4870000	4950000	4770000	2730000	4390000	3050000	4400000	3300000	3660000	3370000	4750000	6810000	8000000	7560000	3570000	5360000	2660000	3300000	1630000	2170000	2540000	1650000	1740000	1380000	1430000	3200000	1770000	1690000	1170000	2530000	5220000	1570000	4410000	7370000	708000	1440000	1880000	2740000	2700000	1500000	1880000
Gabapentin	59.6	172.133	172.13274:3682392 173.13609:671359 174.13945:371000	53.00307:3754 53.03927:4468 55.01854:2804 55.05494:44149 56.96551:8188 59.04985:2513 63.81085:2553 63.88042:2167 65.03931:8423 67.05144:5694 67.05482:77050 68.58422:3013 68.95282:3493 70.15484:2393 71.92995:15407 72.93747:22011 79.05467:9871 81.0704:9476 83.08554:3207 89.93999:4946 90.94786:6506 91.05444:2881 95.04878:3271 95.08595:3134 97.00747:4208 109.10104:7575 111.55225:2922 128.42668:2791 1…	C9H17NO2	UGJMXCAKCUNAIE-UHFFFAOYSA-N	30000000	27100000	27700000	27500000	22600000	22000000	64500000	11200000	61300000	28100000	33600000	48100000	39200000	3050000	26300000	6110000	18600000	3170000	9310000	36600000	24400000	1270000	65200000	24200000	17400000	38500000	8010000	11600000	32300000	8560000	28000000	13800000	26400000	48900000	22300000	13600000	59400000	40500000	11400000	7960000	45500000	25900000	32200000
4,4'-Thiobis-2-butanone	99.9	173.064	173.06685:14614371 174.0702:2596026 175.07356:1666875	57.20251:5524 58.99843:34123 77.00903:8416 82.01435:10399 100.02459:45839 118.03478:31756 143.65845:7148 148.77155:6419 167.12717:7302	C8H14O2S	CIBUHUTVSRPCRO-UHFFFAOYSA-N	12800000	14000000	129000000	73800000	141000000	162000000	43000000	12500000	86100000	126000000	139000000	59000000	138000000	70900000	34400000	133000000	61600000	80500000	126000000	70900000	62600000	132000000	59600000	65700000	61900000	35300000	63900000	75700000	124000000	133000000	53200000	125000000	123000000	65300000	79500000	62300000	127000000	77600000	91200000	110000000	72600000	115000000	60400000
Glycylproline	100	173.092	173.09183:1663779 174.09518:5820114 175.09854:2053838720		C7H12N2O3	KZNQNBZMBZJQJO-UHFFFAOYSA-N	5910000	5520000	6880000	3940000	5650000	10400000	765000	1770000	1850000	4110000	4220000	3280000	1870000	2950000	2960000	3380000	2470000	5980000	3190000	4840000	3780000	3670000	5030000	1620000	3250000	2010000	3000000	4200000	2040000	4300000	2810000	5640000	4580000	3500000	4790000	2870000	1770000	1750000	2730000	2360000	2510000	5320000	5350000
Tetrahydrofurfuryl butyrate	99.9	173.117	173.1152:1167362 174.11855:267478 175.12191:0		C9H16O3	DPZVDLFOAZNCBU-UHFFFAOYSA-N	1650000	2170000	5650000	278000	234000	333000	291000	314000	326000	107000	2400000	1480000	173000	261000	497000	3490000	288000	103000	116000	967000	102000	175000	2130000	507000	72500	200000	132000	236000	305000	2500000	208000	181000	97800	232000	74400	182000	2450000	97500	212000	234000	2880000	293000	246000
Nepsilon,Nepsilon-Dimethyllysine	100	173.13	173.12819:3152631 174.13154:268060 175.1349:184125		C8H18N2O2	XXEWFEBMSGLYBY-UHFFFAOYSA-N	2670000	7150000	2620000	2920000	7740000	4710000	1840000	1810000	2950000	1500000	1930000	1650000	8280000	735000	2990000	907000	1120000	2090000	1310000	1380000	1620000	1890000	1440000	1990000	719000	1380000	2210000	1820000	2460000	3060000	1180000	2770000	1710000	1510000	2990000	1230000	9880000	1780000	5840000	1770000	2000000	15000000	1530000
1,2-Dihydro-1,1,6-trimethylnaphthalene	100	173.133	173.13226:249161 174.13561:0 175.13897:146965		C13H16	RTUMCNDCAVLXEP-UHFFFAOYSA-N	376000	99100	167000	176000	128000	38700	593000	205000	188000	241000	297000	75000	68000	94100	124000	52300	2590	99800	58000	95700	162000	87900	277000	294000	168000	204000	51900	25900	2590	2590	33400	458000	164000	203000	232000	120000	2590	28100	2590	2590	112000	396000	320000
Sulforaphene	99.1	174.005	173.99846:860354 175.00181:0 176.00517:16785252		C6H9NOS2	QKGJFQMGPDVOQE-HWKANZROSA-N	8740	424000	282000	668000	293000	776000	195000	87400	88800	298000	633000	1880000	255000	353000	597000	1110000	270000	95100	128000	149000	377000	243000	8740	8740	123000	220000	229000	139000	235000	344000	185000	1190000	317000	1170000	564000	8740	177000	8740	614000	178000	8740	996000	968000
N-Acetyl-L-glutamate 5-semialdehyde	98.3	174.076	174.06689:2048675 175.07024:1533583 176.0736:242126		C7H11NO4	BCPSFKBPHHBDAI-LURJTMIESA-N	13500000	10200000	13100000	1490000	861000	7680000	5460000	12200000	6900000	6200000	6130000	8070000	14400000	3340000	8440000	13600000	5840000	6940000	8920000	8100000	8170000	5460000	4940000	4640000	7560000	8430000	1370000	6680000	7460000	988000	3670000	6540000	6690000	6020000	4540000	8660000	8860000	1080000	949000	967000	804000	5270000	1090000
2-Oxoarginine	100	174.087	174.08702:5987228 175.09037:2524115200 176.09373:207974208		C6H11N3O3	ARBHXJXXVVHMET-UHFFFAOYSA-N	11100000	11000000	11700000	11800000	12200000	11700000	19400000	18200000	20100000	19900000	20900000	19500000	16100000	17000000	18500000	17900000	15900000	15700000	17700000	14900000	16000000	2270000	2100000	2540000	2330000	2590000	3680000	5560000	6820000	5760000	4850000	12000000	12700000	19400000	12200000	12000000	16100000	17100000	16600000	17500000	18600000	19900000	16500000
Phenol sulphate	91.2	175.006	174.98453:1094813 175.98788:2518582 176.99124:1563378		C6H6O4S	CTYRPMDGLDAWRQ-UHFFFAOYSA-N	2820000	5360000	4250000	4810000	4650000	2520000	2080000	2380000	2990000	2760000	1740000	1230000	1640000	4050000	2320000	2160000	1800000	2350000	1830000	3470000	2240000	4030000	3960000	2450000	2640000	2860000	2040000	1640000	1920000	2120000	2450000	2100000	2650000	1670000	2020000	2050000	3510000	1930000	4430000	2350000	2630000	1850000	2120000
Aconitic acid	100	175.024	175.02351:5004499 176.02686:391771 177.03022:0		C6H6O6	GTZCVFVGUGFEME-IWQZZHSRSA-N	10600000	5580000	5650000	5790000	7350000	12300000	2620000	3370000	1180000	2040000	1450000	5130000	6810000	4510000	6090000	5760000	10000000	9930000	12600000	8140000	12900000	12000000	9140000	13500000	11100000	11400000	4700000	2640000	4020000	2650000	6840000	13400000	11000000	5610000	7130000	4310000	19500000	17600000	33300000	22200000	20500000	4880000	3150000
N-Acetylasparagine	66.4	175.071	175.05644:3994477 176.05979:0 177.06315:3093823	53.03935:25078 53.64039:8674 55.02986:30131 60.05631:410110 67.26066:11167 68.05005:93926 69.0801:8926 70.06572:4958234 71.0498:82671 71.46658:10503 72.08144:67989 73.06423:20205 74.02399:11390 87.12211:10637 104.05761:10027 112.08685:19921 116.07063:88177 127.83108:12418 130.09749:55401 135.27632:12903 147.31996:12836 158.09184:23455 175.11853:99645	C6H10N2O4	HXFOXFJUNFFYMO-BYPYZUCNSA-N	19800000	18500000	20700000	22300000	13800000	22700000	14400000	12500000	14100000	22200000	21800000	20800000	22600000	12900000	12500000	21300000	8630000	8540000	15600000	15100000	15600000	12100000	14100000	21100000	21300000	11400000	15200000	23300000	9370000	14500000	22100000	25200000	26100000	9750000	17800000	31900000	27000000	27800000	27600000	4630000	15700000	10400000	9330000
Arginine	80.2	175.119	175.11848:3272702976 176.12183:264505392 177.12519:15802245	60.05628:13286267 68.04996:3455806 70.06569:169331840 71.04955:3327082 90.02818:1664140 126.31928:1843424 130.0972:2721997	C6H14N4O2	ODKSFYDXXFIFQN-BYPYZUCNSA-N	25000000000	26600000000	26500000000	26500000000	29000000000	28100000000	15100000000	27700000000	26400000000	27600000000	33600000000	26900000000	18600000000	28800000000	27700000000	26900000000	9970000000	25500000000	9430000000	12300000000	11500000000	30600000000	30100000000	29300000000	16600000000	29200000000	16600000000	29700000000	18700000000	28100000000	19900000000	19500000000	35700000000	19200000000	34200000000	36300000000	24100000000	16300000000	34900000000	18000000000	37700000000	19700000000	21200000000
(S)-(+)-Curcumene	100	175.148	175.14763:380507 176.15098:79041 177.15434:115327		C13H18	HAJCPKILGSUXNO-LBPRGKRZSA-N	1170000	1060000	863000	1080000	1470000	771000	816000	909000	589000	1160000	965000	590000	880000	1020000	652000	1670000	1010000	484000	1370000	607000	1200000	417000	241000	650000	622000	607000	885000	519000	458000	901000	534000	1480000	1160000	612000	584000	617000	949000	243000	832000	710000	1390000	988000	700000
3-(2-propenoic acid)-o-benzoquinone	99.9	176.012	176.01022:5968697 177.01357:0 178.01693:95915072		C9H5O4	QPYQKHOKNCVKGE-UHFFFAOYSA-M	17900000	17700000	18200000	19600000	20800000	19700000	15100000	14600000	6960000	14700000	15200000	17100000	15700000	12900000	17800000	10600000	35800000	35700000	35700000	40100000	26400000	10700000	17500000	18500000	12800000	15600000	12400000	24200000	19800000	23900000	20900000	16700000	14900000	8760000	15100000	16700000	23100000	22300000	22600000	14200000	22200000	18900000	21300000
L-Citrulline	69.5	176.103	176.12178:248891216 177.12513:14349524 178.12849:1255429	54.90375:164875 56.28465:172201 60.05639:957813 61.05983:210349 68.05022:212187 70.06187:413305 70.0657:7498682 71.06263:882354 71.06902:7925946 72.71759:205625 93.18799:180465 108.66792:183547	C6H13N3O3	RHGKLRLOHDJJDR-UHFFFAOYSA-N	2040000000	2610000000	2220000000	2160000000	2420000000	2330000000	1260000000	2250000000	2150000000	2240000000	2760000000	1950000000	2340000000	2410000000	2320000000	2200000000	806000000	2080000000	813000000	993000000	721000000	2530000000	2470000000	996000000	2030000000	2420000000	1200000000	2470000000	2500000000	1200000000	1640000000	1520000000	2950000000	1550000000	2810000000	1280000000	1020000000	1790000000	1970000000	1570000000	1890000000	1590000000	1680000000
Debrisoquine	100	176.118	176.11923:1207835 177.12258:96159 178.12594:133648		C10H13N3	JWPGJSVJDAJRLW-UHFFFAOYSA-N	4930000	6730000	4120000	5690000	3200000	8440000	4300000	1820000	3640000	5290000	4610000	2190000	4560000	2720000	2510000	2510000	1430000	1700000	3040000	7360000	2350000	2550000	3410000	5720000	1520000	2600000	3810000	5590000	1930000	3930000	3150000	4430000	5730000	3740000	2510000	1390000	1770000	1830000	3270000	2820000	4820000	4320000	3900000
N-Methylnicotinium	99.7	176.132	176.12778:128423 177.13113:0 178.13449:0		C11H17N2	HIOROZIUERMMRQ-UHFFFAOYSA-N	133000	193000	145000	147000	107000	54400	52200	75700	191000	36100	68500	74000	93400	134000	114000	141000	32600	89800	99200	55100	55100	70100	40400	141000	111000	59500	104000	123000	29700	53400	72100	143000	150000	79900	54700	168000	30900	150000	60200	134000	35700	21900	117000
3,3'-Thiobispropanoic acid	100	177.023	177.02258:1155667 178.02593:500764320 179.02929:39054416		C6H10O4S	ODJQKYXPKWQWNK-UHFFFAOYSA-N	629000	635000	1380000	991000	765000	1190000	155000	680000	817000	622000	408000	1330000	894000	2150000	627000	1480000	3120000	2750000	1960000	1590000	2910000	1400000	348000	692000	1570000	2180000	446000	390000	1320000	1180000	289000	137000	708000	4550000	1180000	765000	928000	521000	766000	1620000	1040000	2630000	1950000
Herniarin	100	177.055	177.05414:2920605 178.05749:490872 179.06085:202336		C10H8O3	LIIALPBMIOVAHH-UHFFFAOYSA-N	2660000	4190000	3220000	4400000	3770000	3820000	1810000	5130000	3400000	343000	2420000	2670000	3990000	2930000	2470000	2070000	482000	54200	226000	757000	67800	1850000	1810000	1750000	556000	6900000	503000	878000	425000	274000	234000	17800000	3670000	9230000	16800000	11000000	1450000	591000	613000	981000	1420000	10200000	12700000
4-Methyl-1-phenyl-2-pentanone	100	177.127	177.1272:886766 178.13055:184321 179.13391:211302		C12H16O	DTYGTEGDVPAKDA-UHFFFAOYSA-N	1200000	1560000	1840000	2920000	2610000	2470000	3870000	5330000	2720000	3210000	6720000	2860000	2650000	2620000	4070000	3210000	322000	1660000	1030000	819000	1620000	743000	896000	917000	529000	1100000	108000	218000	318000	556000	681000	2930000	1020000	586000	1500000	2570000	394000	275000	505000	267000	249000	638000	959000
(6E,8E)-4,6,8-Megastigmatriene	100	177.164	177.16338:364906 178.16673:0 179.17009:0		C13H20	BYDQKMZEOZVIJM-HFACTSAFSA-N	1130000	246000	1420000	548000	611000	718000	666000	459000	624000	551000	657000	369000	832000	1260000	760000	831000	794000	867000	904000	441000	405000	900000	429000	888000	947000	476000	395000	570000	448000	894000	640000	410000	973000	1120000	1090000	603000	404000	551000	481000	244000	976000	498000	803000
3-(Dichloromethylene)-2,5-pyrrolidinedione	76.1	177.947	177.98373:6075576 178.98708:1290898 179.99044:2563503		C5H3Cl2NO2	SKOPRFQCOBOZFB-UHFFFAOYSA-N	20500000	5510000	15700000	16800000	11300000	18500000	2870000	4100000	2740000	3190000	2940000	4610000	10800000	7870000	4320000	7740000	18400000	40800000	59200000	59500000	46300000	3690000	3330000	4140000	1560000	3380000	1420000	2960000	5240000	5530000	1290000	3550000	1550000	9360000	3360000	5790000	2230000	3900000	2420000	3030000	2660000	9690000	8630000
Fructosamine	67.8	178.072	178.05283:1078135552 179.05618:84982912 180.05954:68466496	51.60941:42523 53.00301:183071 53.57008:41209 55.01858:651816 57.02167:810715 57.98809:41229 58.9956:344866 61.01142:67541 62.99065:567212 63.99856:82732 65.98853:41041 65.99235:57190 66.85868:38244 68.05014:279564 70.0294:295180 70.06573:58691 71.03729:68546 71.06912:55952 73.01115:331409 73.02898:532540 73.25147:46762 74.00645:709259 74.02419:1574180 75.03201:760274 88.03968:847218 89.04745:672…	C6H13NO5	IXZISFNWUWKBOM-ARQDHWQXSA-N	3550000000	3490000000	3530000000	3700000000	3940000000	3870000000	4950000000	4940000000	5120000000	5080000000	5130000000	4740000000	4720000000	4730000000	4610000000	4720000000	1600000000	1230000000	1380000000	1470000000	1450000000	3750000000	3900000000	3850000000	3720000000	3930000000	3190000000	2970000000	2890000000	2900000000	2890000000	3700000000	3730000000	4160000000	3840000000	3850000000	2100000000	2000000000	2250000000	2050000000	1970000000	4320000000	4220000000
Phenylmethyl 2-methylpropanoate	100	179.107	179.10645:138641 180.1098:0 181.11316:307350		C11H14O2	UIKJRDSCEYGECG-UHFFFAOYSA-N	84100	98500	49900	3980	65900	195000	203000	117000	106000	224000	65900	57900	85900	99200	130000	127000	89000	63900	75600	3980	3980	84600	75900	77900	68600	69000	220000	68600	73400	60400	91600	109000	39800	146000	138000	80200	128000	147000	80000	157000	171000	76200	236000
Pseudooxynicotine	99.7	179.118	179.11409:2432258 180.11744:0 181.1208:0		C10H14N2O	SGDIDUFQYHRMPR-UHFFFAOYSA-N	13200000	8570000	5850000	14400000	13600000	14100000	6090000	6520000	7110000	13100000	13700000	11900000	5360000	7810000	6330000	8950000	15300000	8900000	11400000	7170000	6080000	3460000	5990000	10400000	3420000	4340000	10800000	7450000	11800000	11000000	7590000	8340000	13200000	7780000	13600000	8230000	5460000	4490000	8330000	3930000	6680000	6990000	4870000
1,11-Tridecadiene	100	179.18	179.1792:785081 180.18255:0 181.18591:440227		C13H24	NJHSLELGHIYEBI-GQCTYLIASA-N	2370000	2190000	2580000	1920000	3560000	658000	1360000	2730000	3480000	3440000	2470000	1570000	1710000	2380000	1610000	3230000	2410000	3400000	4300000	1130000	1620000	459000	1400000	3040000	1890000	1260000	3010000	5010000	2410000	1620000	2710000	3350000	1020000	2040000	1880000	1450000	2860000	2440000	1820000	1840000	2420000	1730000	1500000
2-(Methylthio)benzothiazole	99.5	179.995	179.98991:2872706 180.99326:307565 181.99662:355677		C8H7NS2	UTBVIMLZIRIFFR-UHFFFAOYSA-N	10500000	9550000	19200000	10100000	23700000	14100000	10200000	11200000	5230000	9840000	8940000	8490000	8130000	5310000	4250000	9410000	13500000	12400000	9820000	9020000	7570000	5570000	8290000	10500000	5470000	9440000	10700000	10300000	6480000	11100000	8990000	13700000	10600000	9400000	11000000	9870000	8930000	12000000	13000000	12200000	10600000	11400000	13800000
Methylgeranate	99.4	180.116	180.1217:4821608 181.12505:495004 182.12841:479066	56.96551:839494 57.95781:2947 63.33484:4013 71.95245:4699 74.97561:4482 84.95979:4491 97.99187:5592 108.37109:3785 116.00185:4176	C11H17O2	AZFOXTNJXWNTME-MDZDMXLPSA-M	46000000	44700000	19700000	35000000	42500000	30900000	28900000	18900000	33700000	56600000	34800000	36600000	24300000	30100000	14500000	19300000	43700000	25300000	23500000	27600000	17300000	12900000	16400000	38800000	19200000	19600000	17100000	34700000	38600000	18600000	26400000	40700000	40700000	27700000	20700000	29000000	24800000	9690000	19300000	20500000	31400000	16500000	30100000
Acetylsalicylic acid	100	181.049	181.04903:1630435 182.05238:93892 183.05574:283133		C9H8O4	BSYNRYMUTXBXSQ-UHFFFAOYSA-N	5470000	5840000	8020000	7850000	7960000	8060000	5520000	5600000	2030000	6030000	5790000	6620000	7290000	5950000	6580000	6470000	5230000	10000000	10500000	9790000	9180000	7290000	7250000	7550000	8280000	7750000	5700000	5990000	7050000	4510000	8090000	6910000	7950000	4870000	5440000	4900000	5390000	7290000	5060000	2890000	7650000	3910000	5360000
trans-Carvyl formate	99.4	181.122	181.11696:2206917 182.12031:123881 183.12367:0		C11H16O2	BPBPWBGJZQBEKD-WDEREUQCSA-N	11900000	14000000	12000000	9100000	11000000	15300000	7870000	9840000	10200000	4900000	5750000	7140000	6740000	4480000	9950000	6060000	9310000	8450000	7190000	8260000	3940000	3170000	13800000	9550000	8760000	6500000	8850000	5640000	6140000	10300000	3270000	6150000	3870000	10700000	10600000	5220000	7930000	5870000	9260000	10100000	8700000	8600000	13500000
3-phospho-hydroxypyruvate	100	181.961	181.96115:1408245 182.9645:0 183.96786:0		C3H2O7P	LFLUCDOSQPJJBE-UHFFFAOYSA-K	1190000	1220000	944000	1200000	1200000	1070000	16300	665000	301000	697000	279000	948000	857000	1270000	1300000	1120000	1010000	948000	1180000	986000	913000	245000	300000	571000	430000	314000	479000	886000	163000	846000	882000	876000	858000	1630000	592000	663000	3020000	1890000	2140000	1630000	1710000	1090000	1160000
o-Tyrosine	81.2	182.081	182.08073:85667720 183.08408:8497159 184.08744:1264039	51.02373:141287 53.03937:725900 58.28356:37162 65.03925:1089939 67.05505:72677 77.03905:142546 79.05466:94916 81.03398:85989 89.24825:51611 91.05455:4778716 93.05764:44325 94.04187:102471 95.04375:90478 95.0494:1460387 95.37327:56824 103.05405:50742 105.04484:169301 107.04936:816899 112.35953:58130 117.05716:63220 118.06448:80740 119.04903:502869 123.04366:308489 136.07533:453207 165.05438:112116	C9H11NO3	WRFPVMFCRNYQNR-UHFFFAOYSA-N	386000000	393000000	415000000	416000000	474000000	475000000	266000000	264000000	266000000	269000000	267000000	589000000	598000000	594000000	595000000	533000000	162000000	195000000	181000000	174000000	182000000	313000000	325000000	332000000	305000000	322000000	203000000	163000000	148000000	163000000	155000000	555000000	569000000	408000000	578000000	583000000	549000000	624000000	502000000	582000000	505000000	439000000	424000000
N-Ethyl trans-2-cis-6-nonadienamide	100	182.154	182.15331:799229 183.15666:147437 184.16002:1576870		C11H19NO	ARSJQOAYGVNWEK-MLCWLASSSA-N	4240000	2720000	2320000	2380000	5560000	4010000	1090000	2390000	2200000	2890000	3780000	3200000	1360000	1120000	1270000	2260000	3720000	1180000	2560000	2860000	2390000	1540000	1730000	1980000	1320000	1220000	2800000	1820000	1590000	3050000	2980000	1660000	2360000	1970000	2450000	2100000	2220000	1130000	1270000	1650000	1780000	3180000	1280000
Chelidonic acid	98.5	182.994	182.98477:3675369 183.98812:126470 184.99148:6269203		C7H4O6	PBAYDYUZOSNJGU-UHFFFAOYSA-N	11200000	6490000	6940000	10700000	14100000	4320000	9600000	10900000	7100000	12900000	9730000	5900000	5450000	6860000	4750000	5830000	6480000	10400000	8090000	11000000	7460000	7390000	7320000	7770000	5790000	5210000	6060000	7440000	8070000	3660000	6370000	6360000	8330000	6370000	8430000	7500000	6370000	6990000	7580000	5790000	9000000	7360000	6250000
3-Methyluric acid	98.4	183.051	183.04225:2384866 184.0456:0 185.04896:14202036		C6H6N4O3	ODCYDGXXCHTFIR-UHFFFAOYSA-N	12300000	5090000	3920000	6500000	13100000	5250000	2560000	4330000	2360000	3650000	4480000	5230000	2590000	2620000	4930000	2670000	2980000	3300000	5600000	7120000	4080000	2060000	4040000	3320000	3960000	3300000	2960000	1270000	2690000	1890000	1480000	1970000	7210000	6250000	8510000	3970000	2210000	1570000	1380000	3350000	2050000	5830000	6890000
1,4-Dimethyl-7-ethylazulene	99.4	183.118	183.11253:466011 184.11588:0 185.11924:1960240		C14H16	GXGJIOMUZAGVEH-UHFFFAOYSA-N	728000	714000	1640000	1510000	1930000	1090000	126000	1120000	717000	792000	1280000	2050000	1990000	4380000	4760000	5030000	41000	68900	50900	68300	138000	206000	2180000	833000	3730000	1050000	39400	185000	77100	60800	40100	3000000	2500000	790000	8320000	6310000	399000	1160000	195000	365000	8310000	1290000	4410000
L-Phosphoserine	100	184.002	184.00243:10331767 185.00578:31118680 186.00914:1958809	53.57827:4929 56.96297:10956 56.96555:134260 59.93107:11606 60.95126:23498 60.95836:182540 71.95248:123301 75.0636:5889 77.38169:5716 80.28364:5764 84.63749:5952 90.46823:6500 99.97047:5921 101.95014:96919 102.80083:5879 106.96829:5771 119.96043:38531 123.98564:27386 130.93692:6089 137.97052:13554 149.51778:6033 154.98575:7038 155.98026:8272	C3H8NO6P	BZQFBWGGLXLEPQ-REOHCLBHSA-N	69500000	45300000	60900000	144000000	160000000	63400000	16400000	69800000	61100000	49600000	50700000	67500000	44100000	94900000	24000000	57000000	54400000	30200000	49200000	45600000	65800000	71800000	54400000	52700000	46300000	111000000	75700000	77200000	50200000	70600000	43700000	79600000	62200000	70500000	27600000	108000000	72800000	144000000	35900000	94300000	62600000	50700000	80000000
(S)-N-(4,5-Dihydro-1-methyl-4-oxo-1H-imidazol-2-yl)alanine	100	184.073	184.07263:1027086 185.07598:12098054 186.07934:685831		C7H11N3O3	SKIVBBIKOOPRPR-UHFFFAOYSA-N	2420000	1190000	2040000	4250000	2970000	3330000	386000	630000	303000	514000	734000	590000	998000	951000	1040000	927000	2040000	571000	1250000	124000	936000	2560000	2740000	2160000	2310000	3820000	1250000	1200000	2650000	3510000	3240000	1510000	1490000	2200000	2030000	1320000	1910000	1390000	1760000	4480000	1470000	1480000	1580000
Lupinic acid	77.5	184.133	184.16893:1304687 185.17228:137033 186.17564:94782		C10H17NO2	ZYQJGZAVMHNFNY-UHFFFAOYSA-N	4140000	3510000	3330000	8460000	4650000	4680000	2490000	4980000	2670000	4320000	8550000	3490000	3370000	6880000	2260000	9090000	2230000	8270000	4340000	2210000	2730000	2120000	3470000	4580000	3280000	3880000	3600000	3030000	3870000	8880000	7450000	4890000	4920000	1890000	4750000	3150000	7580000	2970000	6320000	2960000	2330000	3430000	5020000
Methylpropenyl tetrasulfide	97.7	184.958	184.96901:2037537 185.97236:94613 186.97572:1685599		C4H8S4	JVAMVFJAZPOUHO-ONEGZZNKSA-N	4630000	6730000	8540000	6410000	6590000	10200000	5530000	4430000	6380000	5440000	6130000	3540000	7640000	3600000	2740000	5160000	4820000	4530000	3020000	7340000	5600000	3960000	3760000	5040000	4790000	6080000	3340000	6630000	3480000	5020000	6860000	3620000	3460000	7620000	4590000	4610000	4680000	4630000	4000000	6850000	3780000	4990000	2750000
Angelicin	99.9	185.024	185.0228:4904234 186.02615:353392 187.02951:104951		C11H6O3	XDROKJSWHURZGO-UHFFFAOYSA-N	9770000	9020000	8100000	8670000	16300000	11700000	6730000	9870000	11200000	7160000	16600000	11600000	11800000	10100000	5660000	11800000	5630000	5700000	8290000	5950000	6070000	11500000	8320000	8760000	11800000	7190000	7100000	7340000	9200000	7320000	7500000	12400000	9530000	8500000	8540000	7950000	7960000	10700000	11100000	7280000	11000000	10900000	8780000
5-Hydroxyisourate	100	185.03	185.03197:13629598 186.03532:971282 187.03868:710281		C5H4N4O4	LTQYPAVLAYVKTK-UHFFFAOYSA-N	25600000	25500000	26700000	27600000	30200000	28300000	16600000	15900000	16000000	18100000	15100000	31300000	30200000	31200000	33100000	31600000	23700000	26000000	24700000	24300000	26100000	20700000	19700000	23000000	19100000	21100000	18200000	17600000	16600000	15700000	16500000	36300000	35900000	32900000	36400000	39200000	19200000	16700000	19500000	19100000	18500000	34700000	36300000
alpha-Campholonic acid	99.8	185.117	185.11443:13061586 186.11778:870018 187.12114:173561		C10H16O3	VRCGDJCVKWWRME-UHFFFAOYSA-N	39800000	57500000	42700000	47900000	10900000	46900000	13600000	42500000	11000000	38600000	11700000	28800000	58600000	15700000	12400000	54300000	46800000	55200000	39400000	34900000	48200000	17700000	22600000	35400000	48500000	15500000	29600000	57300000	27500000	67500000	62100000	9260000	46200000	9280000	36800000	43600000	68600000	60700000	34200000	80500000	59500000	26600000	42600000
2-Keto-6-acetamidocaproate	99.9	186.077	186.07536:3403609 187.07871:675566 188.08207:0		C8H13NO4	NGCXIFFZXAZRAF-UHFFFAOYSA-N	1170000	229000	1270000	1460000	1070000	428000	895000	1040000	278000	467000	727000	203000	280000	515000	914000	311000	9430000	8430000	8680000	8640000	10200000	12200	12200	183000	12200	122000	12200	12200	1080000	537000	742000	724000	177000	231000	12200	447000	12200	193000	12200	12200	12200	452000	160000
Pseudoecgonine	98.4	186.113	186.10362:1514604 187.10697:0 188.11033:0		C9H15NO3	PHMBVCPLDPDESM-GHNGIAPOSA-N	6390000	5660000	7180000	7290000	3450000	7520000	1800000	4920000	5170000	5660000	1900000	7380000	2760000	3070000	6150000	6250000	3720000	6740000	10100000	5950000	2650000	7220000	8110000	4260000	2870000	3350000	1930000	5000000	6970000	4420000	7190000	6650000	3050000	2620000	3500000	5260000	5830000	3580000	6850000	6690000	3200000	4600000	7230000
N1-Acetylspermidine	96.8	186.161	186.14848:5265436 187.15183:981942 188.15519:335816	53.03933:14852 54.31894:3485 55.05497:56694 55.32319:3723 56.96552:17163 57.03403:3542 57.17948:3245 59.94166:3928 60.92188:3036 62.92972:4618 64.0079:3701 65.03913:9488 65.60967:3069 67.05489:58449 68.60175:3277 79.05457:34005 81.07039:67940 84.96005:12819 94.2646:3485 112.36176:3798	C9H21N3O	MQTAVJHICJWXBR-UHFFFAOYSA-N	36100000	33200000	28900000	31800000	28200000	29200000	80700000	6200000	74000000	34700000	45900000	59200000	51100000	5120000	30100000	8610000	13000000	15200000	14400000	49900000	34100000	1780000	74200000	14800000	22000000	50200000	19000000	26900000	38500000	22100000	33400000	15100000	27700000	57900000	25400000	24700000	67600000	55400000	32800000	17500000	60000000	30900000	32600000
2-Methyl-3-(propyldithio)furan	99.6	187.026	187.03001:859860 188.03336:0 189.03672:0		C8H12OS2	YFPPCUTVJGGSQC-UHFFFAOYSA-N	946000	1540000	526000	635000	762000	553000	11200	192000	413000	468000	278000	858000	1230000	1440000	1040000	723000	525000	326000	647000	1460000	112000	370000	336000	11200	11200	132000	11200	11200	118000	262000	167000	700000	1260000	1240000	787000	1590000	383000	195000	334000	323000	353000	1190000	1150000
Erinapyrone C	99.7	187.06	187.05606:6444848 188.05941:738969 189.06277:1096375	59.9309:49071 60.93878:21816 63.92812:8639 68.52288:3387 68.98273:5590 74.80084:3871 77.94135:9503 86.9931:12182 100.02448:13617 105.00305:8919 118.03487:51140 118.96736:23779 136.0453:61228 137.88948:4378 146.02907:5981 177.80287:5206 182.19632:3690	C8H10O5	ZXCJKDVKXCEBEI-UHFFFAOYSA-N	8660000	43200000	43800000	42400000	51100000	52900000	3650000	16200000	21800000	17900000	15800000	20000000	41200000	16400000	24800000	21800000	35900000	35300000	19000000	24700000	38900000	22300000	41200000	41000000	34800000	39100000	36800000	27800000	41400000	41100000	36100000	23200000	28000000	40400000	41700000	48100000	45900000	47500000	49100000	26100000	26600000	47300000	47200000
Alanyl-Proline	100	187.108	187.10722:2836534 188.11057:0 189.11393:41230004		C8H14N2O3	WPWUFUBLGADILS-WDSKDSINSA-N	6770000	5220000	6410000	6320000	4910000	6170000	3920000	7430000	3740000	2580000	5280000	7050000	6640000	6620000	8870000	7920000	4250000	5300000	4900000	4970000	5030000	8260000	8570000	8630000	8440000	5880000	3540000	6160000	3420000	2380000	5560000	7020000	9310000	6860000	7360000	9340000	5160000	5180000	5430000	4660000	2640000	5350000	4580000
3-[(3-Methylbutyl)nitrosoamino]-2-butanone	100	187.144	187.14392:2625847 188.14727:436775 189.15063:0		C9H18N2O2	SJEKZTPKCBODER-UHFFFAOYSA-N	14700000	6510000	15000000	12100000	16400000	15100000	15100000	5170000	12200000	11000000	8500000	10600000	11300000	5840000	8120000	8720000	7260000	13400000	7780000	14000000	6600000	2550000	14500000	6180000	3770000	7530000	15000000	12000000	9410000	9810000	11100000	5780000	15900000	10600000	9580000	9320000	18600000	14200000	12700000	6530000	13000000	15600000	8050000
Lanthionine ketimine	99.9	188.002	188.00497:638543 189.00832:242933 190.01168:702197		C6H7NO4S	XIVVIYYWXOMYOD-UHFFFAOYSA-N	646000	575000	252000	772000	526000	639000	155000	605000	681000	1010000	376000	220000	236000	160000	148000	177000	1180000	2750000	2170000	2130000	1320000	364000	340000	408000	322000	374000	196000	62400	107000	96500	428000	383000	466000	81100	1010000	367000	530000	766000	778000	372000	1430000	566000	62500
Kynurenic acid	99.5	188.035	188.03036:3028122 189.03371:639149 190.03707:135272		C10H7NO3	HCZHHEIFKROPDY-UHFFFAOYSA-N	6340000	4000000	3580000	5010000	8130000	9000000	2280000	2360000	1080000	1080000	2670000	1870000	850000	1070000	1010000	2900000	6290000	7260000	7230000	6670000	8000000	758000	2250000	2090000	1020000	1420000	407000	806000	989000	1850000	942000	8150000	8410000	4850000	8260000	5310000	1110000	1000000	2130000	1830000	1890000	10200000	16800000
N-Acetylglutamic acid	58.7	188.056	188.07014:97346576 189.07349:13879349 190.07685:317538	53.03917:7332 65.03925:20571 65.37541:5471 65.54729:5414 89.03888:23720 90.04678:21601 91.05457:377764 96.96685:5235 98.78285:5604 115.04614:11981 115.05423:236318 116.04971:12030 116.06213:32437 117.04951:11305 117.05724:128253 117.06967:10235 118.06509:183430 128.04889:10976 142.06503:69123 143.07257:74676 144.08037:18814 146.05988:49586 155.06061:6546 170.05911:7136 174.14944:5398 188.0703:9183	C7H11NO5	RFMMMVDNIPUKGG-UHFFFAOYSA-N	185000000	629000000	456000000	828000000	481000000	448000000	137000000	148000000	74500000	225000000	352000000	376000000	387000000	597000000	885000000	1100000000	245000000	258000000	78100000	219000000	184000000	366000000	217000000	163000000	265000000	421000000	60000000	105000000	85600000	97600000	67500000	689000000	283000000	525000000	265000000	321000000	921000000	795000000	811000000	799000000	213000000	682000000	283000000
6-Chloro-N-(1-methylethyl)-1,3,5-triazine-2,4-diamine	58.8	188.07	188.07014:138746464 189.07349:17739128 190.07685:777825	51.23741:57908 53.03922:75462 58.1017:51956 58.63605:66507 63.55661:60719 65.03928:104996 68.25768:60649 81.23587:75012 87.00395:68280 89.03886:196434 90.04652:153148 91.05448:2571139 93.36484:67752 115.05418:1733713 116.06184:221382 117.05715:931261 117.06969:114039 118.06498:1361474 120.92477:66822 128.04832:77823 142.06485:455605 143.07277:588118 144.08011:115381 146.05928:284585 184.27605:823…	C6H10ClN5	DFWFIQKMSFGDCQ-UHFFFAOYSA-N	492000000	1380000000	1500000000	1670000000	1880000000	1400000000	346000000	192000000	899000000	989000000	967000000	526000000	750000000	266000000	339000000	2130000000	574000000	136000000	149000000	197000000	617000000	333000000	880000000	338000000	250000000	225000000	1080000000	744000000	242000000	622000000	163000000	2430000000	2310000000	398000000	409000000	2030000000	634000000	418000000	360000000	796000000	1930000000	479000000	1710000000
2,3-Dihydro-5-(5-methyl-2-furanyl)-1H-pyrrolizine	100	188.107	188.10588:647080 189.10923:0 190.11259:0		C12H13NO	SEBQZNHXPWYZSW-UHFFFAOYSA-N	1650000	1720000	2220000	1870000	1420000	2280000	1870000	712000	1120000	1430000	1360000	859000	651000	567000	1010000	1230000	1460000	827000	1590000	777000	982000	1160000	1230000	2270000	1800000	1800000	1960000	1390000	1280000	2740000	1670000	1870000	2110000	1380000	1020000	2110000	1110000	1440000	1460000	896000	1800000	1060000	1290000
Oxalosuccinic acid	100	189.004	189.0047:5427117 190.00805:0 191.01141:1270869		C6H6O7	UFSCUAXLTRFIDC-UHFFFAOYSA-N	13000000	20500000	21800000	16900000	19900000	16000000	7410000	8440000	8760000	6000000	5720000	22100000	16800000	27800000	7490000	13400000	17500000	21000000	13300000	15100000	7820000	35800000	27500000	28800000	26400000	16600000	8700000	21900000	20100000	12500000	25200000	20700000	16500000	20100000	16200000	11700000	21700000	13800000	18600000	34700000	11400000	5310000	10000000
Isoleucyl-Glycine	63.4	189.123	189.13409:27811172 190.13744:2630724 191.1408:0	56.0502:81135 57.04542:259229 58.06592:12053 67.05491:21470 68.05006:12989 70.06567:1318155 71.04974:37139 72.08118:24403 74.0717:52029 74.14122:11962 82.52419:13226 84.08116:218371 99.07864:14527 106.95222:14484 108.77812:18329 116.07031:47659 144.11244:21650 189.13358:24392	C8H16N2O3	UCGDDTHMMVWVMV-UHFFFAOYSA-N	206000000	216000000	233000000	216000000	234000000	232000000	203000000	206000000	215000000	226000000	234000000	211000000	221000000	189000000	111000000	210000000	122000000	202000000	137000000	221000000	115000000	259000000	246000000	148000000	109000000	223000000	222000000	240000000	227000000	246000000	159000000	109000000	255000000	77400000	148000000	261000000	137000000	78000000	209000000	154000000	241000000	155000000	170000000
N-Alpha-acetyllysine	68	189.123	189.13406:33148038 190.13741:3195592 191.14077:0	53.17138:7225 56.05022:66042 57.04542:155440 58.06588:8600 60.08147:39317 60.62188:7568 67.05491:42103 69.05796:10883 69.60079:7119 70.0657:724160 70.66467:8031 71.04971:15721 72.08123:10634 74.07178:21144 75.29699:7014 84.07637:16708 84.08117:227078 116.07035:11440 116.54218:8493 130.08629:13313 153.10046:8271 182.88882:8542 189.13374:17128	C8H16N2O3	VEYYWZRYIYDQJM-UHFFFAOYSA-N	140000000	133000000	150000000	146000000	153000000	153000000	163000000	164000000	159000000	168000000	166000000	144000000	140000000	139000000	148000000	148000000	129000000	125000000	127000000	131000000	131000000	171000000	165000000	151000000	146000000	149000000	152000000	160000000	160000000	156000000	155000000	179000000	174000000	93400000	172000000	182000000	143000000	141000000	145000000	139000000	147000000	102000000	98800000
5-Methyl-2-phenyl-2-hexenal	100	189.127	189.12698:2537501 190.13033:176854 191.13369:94548		C13H16O	YURDCJXYOLERLO-LCYFTJDESA-N	13000000	15900000	16700000	7280000	7360000	10000000	5930000	13300000	7560000	9110000	15700000	11700000	5610000	8600000	3820000	16800000	11100000	7570000	11900000	5570000	5500000	4260000	4890000	9620000	8040000	6300000	10500000	6030000	6140000	8330000	15000000	5480000	8170000	10500000	7230000	9240000	6400000	6060000	12300000	7940000	8400000	8010000	11500000
Homo-L-arginine	100	189.135	189.13422:54415624 190.13757:3102199 191.14093:0		C7H16N4O2	QUOGESRFPZDMMT-YFKPBYRVSA-N	124000000	136000000	122000000	144000000	147000000	142000000	164000000	156000000	163000000	167000000	165000000	142000000	158000000	147000000	144000000	151000000	116000000	119000000	116000000	116000000	110000000	153000000	159000000	152000000	157000000	170000000	130000000	143000000	138000000	130000000	148000000	153000000	166000000	100000000	163000000	161000000	126000000	141000000	117000000	135000000	142000000	100000000	104000000
D-threo-isocitrate	93.8	190.011	189.99289:9627371 190.99624:1525026 191.9996:1815183		C6H5O7	ODBLHEXUDAPZAU-UHFFFAOYSA-K	29100000	29400000	17400000	21500000	33200000	28500000	26000000	22600000	20900000	21300000	17500000	36000000	31300000	21500000	31700000	42300000	7160000	22600000	6910000	16700000	16200000	12200000	15500000	13700000	17300000	9690000	7430000	7710000	12400000	11800000	8940000	13200000	7710000	24600000	10400000	12700000	407000	684000	1810000	1660000	1430000	42500000	50900000
O-Oxalylhomoserine	99.9	190.036	190.03784:163472 191.04119:1482399 192.04455:768151		C6H9NO6	VKKDEHWBBKSWQQ-UHFFFAOYSA-N	117000	90600	251000	71200	91700	35600	3110	35100	31100	70200	108000	34200	31300	70400	245000	185000	152000	132000	128000	193000	206000	67900	85500	111000	116000	103000	34700	119000	48000	38900	166000	115000	380000	173000	148000	368000	168000	85700	127000	3110	111000	45400	156000
(S)-N-Acetylmethionine	100	190.054	190.05287:8920089 191.05622:20718036 192.05958:2761738		C7H13NO3S	XUYPXLNMDZIRQH-LURJTMIESA-N	9410000	8660000	17000000	9510000	18800000	16800000	8450000	8580000	11100000	5910000	10500000	1760000	3280000	865000	1420000	1210000	7780000	15500000	11300000	11500000	16300000	2550000	2000000	2840000	2720000	1700000	8710000	4380000	6390000	4910000	2810000	773000	747000	37000000	412000	1360000	686000	802000	976000	757000	855000	46000000	27500000
Asparaginylglycine	99.9	190.082	190.08034:242478 191.08369:0 192.08705:629828		C6H11N3O4	KLKHFFMNGWULBN-VKHMYHEASA-N	296000	127000	257000	325000	429000	538000	221000	40000	357000	53800	250000	71300	120000	120000	264000	238000	88700	327000	304000	239000	243000	300000	311000	224000	111000	108000	138000	359000	128000	187000	188000	94500	191000	261000	91000	198000	227000	465000	103000	122000	117000	57700	173000
N-Acetyl-2,6-diethylaniline	100	190.124	190.12215:320175 191.1255:0 192.12886:0		C12H17NO	SNPZDXACCGIJNK-UHFFFAOYSA-N	742000	1020000	419000	506000	669000	608000	326000	328000	505000	433000	248000	293000	341000	417000	354000	337000	335000	243000	494000	607000	374000	199000	898000	597000	146000	309000	586000	416000	470000	300000	679000	475000	778000	844000	771000	612000	516000	387000	485000	581000	796000	435000	838000
(Z)-5-[(5-Methyl-2-thienyl)methylene]-2(5H)-furanone	78.3	191.017	190.98219:811674 191.98554:179145 192.9889:0		C10H8O2S	YBBZWBTVSIDANF-SOFGYWHQSA-N	2030000	1760000	2660000	3580000	2190000	3800000	2010000	2550000	2940000	2150000	4320000	2130000	2360000	1920000	2830000	2250000	2630000	1630000	2430000	1900000	1370000	1100000	1090000	1880000	750000	1870000	1810000	1600000	2560000	3450000	1570000	2550000	3260000	4120000	2780000	2140000	3030000	2420000	2780000	2980000	2250000	2220000	3190000
4-Methylaesculetin	99.9	191.035	191.03673:10285614 192.04008:1682967 193.04344:1186042		C10H8O4	KVOJTUXGYQVLAJ-UHFFFAOYSA-N	8840000	6810000	7730000	7310000	9590000	8410000	5300000	9420000	11500000	5690000	9690000	1510000	1730000	4710000	1100000	1440000	1080000	2430000	1960000	2690000	2060000	2040000	1120000	1850000	829000	2310000	6660000	6690000	6480000	8080000	6410000	1760000	757000	44300000	2770000	696000	412000	637000	1970000	365000	1740000	47500000	42700000
1,9-Nonanedithiol	100	191.093	191.09348:604749 192.09683:417540 193.10019:214778		C9H20S2	GJRCLMJHPWCJEI-UHFFFAOYSA-N	132000	242000	253000	249000	376000	350000	34100	104000	44400	89700	41400	747000	359000	409000	508000	258000	413000	421000	518000	649000	319000	39900	32400	74800	27900	74600	41800	36100	25800	28600	61800	231000	343000	3000000	628000	226000	112000	139000	32500	66800	164000	2550000	1960000
1-(4-Methoxyphenyl)-1-penten-3-one	100	191.107	191.10641:986248 192.10976:609197 193.11312:588156		C12H14O2	SLDQOBRACOQXGE-QPJJXVBHSA-N	3890000	2030000	3970000	2040000	2380000	3100000	3510000	1640000	1670000	3090000	1840000	2780000	1350000	3440000	2330000	2080000	4520000	3050000	3620000	2430000	2090000	2900000	1740000	3530000	1620000	3950000	1670000	3390000	4220000	3290000	1030000	2070000	1870000	2730000	2840000	2250000	2290000	2500000	3050000	3480000	3950000	4020000	3510000
L-erythro-4-Hydroxyarginine	100	191.114	191.11349:471335 192.11684:0 193.1202:0		C6H14N4O3	OPCBKDJCJYBGTQ-UHFFFAOYSA-N	7250	7250	174000	463000	159000	7250	187000	7250	7250	81300	152000	417000	560000	537000	697000	509000	7250	7250	7250	7250	7250	72500	7250	285000	7250	203000	116000	187000	142000	155000	145000	7250	202000	287000	322000	211000	7250	7250	7250	7250	7250	375000	140000
S-Allylmercaptocysteine	78.2	192.016	191.98076:435553 192.98411:0 193.98747:499632		C6H11NO2S2	WYQZZUUUOXNSCS-YFKPBYRVSA-N	160000	389000	234000	158000	199000	195000	285000	281000	113000	149000	389000	233000	288000	420000	186000	122000	619000	363000	143000	179000	230000	257000	398000	448000	357000	367000	483000	181000	229000	333000	335000	954000	951000	195000	448000	188000	451000	109000	464000	814000	108000	350000	459000
5-Hydroxyindole-3-acetic acid	53.9	192.066	192.06111:6637182 193.06446:644054 194.06782:1015991	58.86381:4817 58.99865:11747 68.98276:528622 69.81215:4590 73.44041:4889 81.0632:4778 82.01428:129062 86.80928:6243 86.99307:821970 91.32198:5173 96.98866:7329 100.02455:448576 105.00346:874917 110.00875:27570 118.03487:251629 123.01375:178179 123.04066:9777 128.01906:298131 146.02954:173659 151.03476:17167 169.04655:6032	C10H9NO3	DUUGKQCEGZLZNO-UHFFFAOYSA-N	51100000	65300000	33800000	6450000	3940000	5670000	42800000	32400000	70800000	64900000	74500000	37000000	35900000	27200000	33600000	62800000	26200000	33700000	37300000	23900000	79100000	33400000	27900000	60000000	48800000	40300000	55300000	37800000	6230000	5830000	40800000	60700000	26400000	30500000	35100000	5750000	31600000	36000000	4790000	4030000	25000000	4970000	5040000
Isobutyl anthranilate	100	192.103	192.10448:996094 193.10783:186090 194.11119:0		C11H15NO2	ILCLJQFCMRCPNM-UHFFFAOYSA-N	1740000	3930000	4570000	85400	159000	4490000	2560000	85600	1050000	136000	2150000	277000	142000	94700	121000	91300	173000	105000	371000	117000	123000	66600	2110000	1880000	3420000	2910000	5570000	2730000	70300	4250000	4390000	2550000	146000	87800	75100	88900	4730000	4290000	3600000	3140000	62000	57000	599000
4-Hydroxydebrisoquine	99.5	192.113	192.10831:1114015 193.11166:351836 194.11502:256799		C10H13N3O	AKFURXZANOMQBD-UHFFFAOYSA-N	2930000	1300000	191000	1650000	193000	2840000	3280000	184000	444000	2470000	2150000	1430000	1110000	116000	274000	246000	1440000	2100000	3610000	2490000	1800000	2570000	1360000	71400	74700	245000	75500	118000	164000	148000	937000	108000	97500	54900	124000	3510000	1340000	123000	1290000	122000	56700	54000	3000000
Isocitric acid	100	193.034	193.03366:2506843 194.03701:0 195.04037:0		C6H8O7	ODBLHEXUDAPZAU-UHFFFAOYSA-N	213000	747000	703000	865000	1310000	1080000	151000	13100	428000	148000	13100	132000	210000	152000	13100	13100	3210000	2390000	1820000	2070000	2970000	152000	421000	1030000	820000	421000	387000	759000	522000	298000	659000	451000	256000	823000	13100	419000	6640000	4940000	5540000	4590000	5580000	316000	131000
p-Coumaric acid ethyl ester	100	193.086	193.08568:1797870 194.08903:538506 195.09239:151197		C11H12O3	ZOQCEVXVQCPESC-VMPITWQZSA-N	1870000	1950000	2380000	2950000	2330000	3400000	970000	1150000	1110000	925000	820000	820000	1430000	1690000	659000	993000	396000	564000	527000	944000	942000	546000	1130000	854000	645000	737000	796000	620000	904000	648000	1010000	1560000	2020000	10500000	8560000	4180000	1040000	1380000	2140000	1590000	1740000	8510000	7370000
Phosphocreatinine	100	194.032	194.032:1144902 195.03535:752815 196.03871:6141036		C4H8N3O4P	HIPLEPXPNLWKCQ-UHFFFAOYSA-N	1370000	972000	1380000	1190000	1280000	536000	577000	1230000	623000	482000	520000	2410000	1980000	2770000	1970000	2480000	626000	434000	696000	479000	641000	153000	514000	140000	14000	14000	1640000	1390000	1360000	2040000	920000	999000	609000	494000	1560000	1320000	616000	1540000	1130000	378000	816000	1100000	797000
alpha-Hydroxyhippuric acid	57.8	194.046	194.03:13995080 195.03335:1988870 196.03671:1089284	50.55473:7555 54.02435:6272 55.01877:28349 56.96567:26808 58.99578:16016 61.01131:47125 70.99575:33735 72.00363:23882 73.01119:193937 73.02924:22044 74.00642:219761 74.02431:41207 109.3802:7242 120.01163:26328 182.99637:7774 187.54994:8867	C9H9NO4	GCWCVCCEIQXUQU-UHFFFAOYSA-N	27500000	136000000	124000000	71300000	102000000	97100000	55500000	75000000	51500000	107000000	87200000	300000000	159000000	96300000	97900000	112000000	29700000	77000000	72700000	24400000	78200000	73300000	30500000	146000000	30400000	75800000	126000000	35200000	72200000	76500000	99700000	346000000	148000000	65200000	151000000	114000000	109000000	87100000	21700000	48200000	48200000	69700000	24800000
S-Butylcysteine sulfoxide	100	194.084	194.08421:1585400 195.08756:0 196.09092:0		C7H15NO3S	CBFHOPPJBYHALQ-RLWMBFFFSA-N	2310000	3150000	3450000	1550000	3420000	5130000	2830000	3290000	4640000	2010000	2780000	1400000	1840000	3590000	2790000	3160000	1610000	1840000	797000	1410000	991000	1620000	1770000	638000	2630000	1350000	3190000	6670000	3810000	3270000	3040000	2060000	871000	1000000	1190000	1970000	1630000	3640000	2350000	2550000	2010000	3330000	1890000
S-Acetyl dihydroasparagusic acid	99.4	195.014	195.02003:3312562 196.02338:1000693 197.02674:0		C6H10O3S2	PXKKBEIPDBKGPW-UHFFFAOYSA-N	3140000	9220000	2410000	6570000	6320000	5730000	1830000	908000	732000	1320000	919000	2450000	2970000	1650000	5600000	2790000	1180000	1380000	2280000	1370000	1490000	1120000	2280000	564000	848000	1270000	317000	527000	700000	934000	968000	10300000	7620000	4280000	19500000	14100000	360000	611000	556000	1710000	676000	8700000	12600000
Bis(2-furanylmethyl) sulfide	99.7	195.047	195.04332:1593643 196.04667:0 197.05003:0		C10H10O2S	UYLKDZXJEKFFHJ-UHFFFAOYSA-N	4740000	3630000	6300000	6220000	6120000	5680000	2880000	5510000	2890000	4410000	3750000	5280000	6380000	2510000	4230000	4960000	3280000	3580000	3800000	4440000	4490000	2210000	4480000	4110000	2650000	4660000	4570000	4950000	4810000	4540000	4400000	2780000	5080000	4660000	5300000	3580000	5120000	2680000	6310000	3670000	2470000	4280000	2890000
Vanillin acetate	100	195.065	195.0638:1328607 196.06715:7215024 197.07051:5204649		C10H10O4	PZSJOBKRSVRODF-UHFFFAOYSA-N	2540000	2690000	2230000	2140000	2380000	2640000	1130000	2820000	1360000	2460000	1760000	3380000	2460000	1290000	1820000	2810000	3580000	3180000	1790000	3970000	2680000	3150000	2630000	3130000	2790000	2080000	4010000	2670000	3380000	2200000	2900000	2480000	1520000	1900000	2060000	2650000	3670000	3310000	1950000	4270000	1560000	3770000	2160000
Laccarin	99.6	195.113	195.10852:531865 196.11187:0 197.11523:2863166		C10H14N2O2	DAMBAJDWLIFTNW-UHFFFAOYSA-N	918000	585000	970000	644000	641000	1930000	453000	145000	421000	560000	237000	397000	521000	1420000	577000	415000	466000	135000	804000	95800	541000	539000	730000	1400000	961000	557000	301000	279000	1020000	1140000	785000	680000	1270000	1030000	849000	1330000	405000	841000	304000	419000	577000	609000	748000
Neocnidolide	100	195.138	195.1375:4719723 196.14085:910677 197.14421:0		C12H18O2	UPJFTVFLSIQQAV-KOLCDFICSA-N	12500000	15000000	16400000	17000000	20000000	18900000	38600000	40400000	38200000	25900000	34400000	35900000	7730000	15200000	30700000	17900000	1060000	12700000	10400000	7660000	11000000	8360000	6730000	7270000	6670000	5980000	1500000	1680000	2940000	1850000	3370000	16800000	8530000	2600000	21100000	9690000	3990000	1870000	1670000	2010000	5530000	5520000	14900000
3-Hydroxy-2-methylpyridine-4,5-dicarboxylate	99.8	196.025	196.02794:970393 197.03129:0 198.03465:6718713		C8H7NO5	LVJJEIJOKPHQOU-UHFFFAOYSA-N	1300000	1900000	974000	1950000	3150000	2340000	1780000	790000	1300000	2100000	796000	416000	1860000	477000	1120000	1180000	3710000	3050000	5890000	2610000	4390000	1550000	1420000	397000	1520000	913000	736000	685000	752000	1140000	731000	1540000	2390000	2000000	2230000	2360000	525000	1500000	481000	1220000	1670000	1720000	1170000
N-(4-hydroxyphenyl)ethoxycarbothioamide	99.7	196.044	196.04796:7954728 197.05131:5618902 198.05467:0		C9H11NO2S	PUWHCBBKAJGINR-UHFFFAOYSA-N	30600000	26900000	27200000	30800000	30200000	29100000	26700000	25900000	23900000	25000000	26000000	27700000	30400000	31800000	27800000	28800000	29000000	30200000	30300000	32100000	29900000	28100000	29300000	30900000	29700000	28900000	31300000	34800000	31700000	35500000	31600000	29000000	27700000	30200000	29200000	29200000	31800000	30100000	30700000	30800000	31300000	29500000	29400000
N-Acetyldopamine	100	196.097	196.09654:20967406 197.09989:2145280 198.10325:0		C10H13NO3	OFSAJYZMIPNPHE-UHFFFAOYSA-N	15400000	7950000	8460000	7210000	21600000	20300000	52700	34600	86000	2690	2690	2310000	1590000	880000	2720000	1120000	2690	39900	2690	78000	26900	48000	49800	46900	81600	62300	2690	83900	34100	61100	28700	35900	176000	165000000	2690	171000	141000	35300	51400	2690	134000	179000000	66000000
2,5-Dibutyl-4-methyloxazole	100	196.17	196.16888:761582 197.17223:103799 198.17559:1371076		C12H21NO	GJYCWEFBUWYVBX-UHFFFAOYSA-N	2260000	2300000	1710000	2290000	2320000	3080000	2490000	1750000	1400000	4730000	2290000	1530000	1910000	2160000	1850000	2340000	2330000	2140000	2210000	2470000	1570000	891000	2280000	2500000	755000	1650000	3150000	1670000	2620000	1290000	4850000	3170000	2450000	1700000	1330000	2330000	2190000	1520000	3010000	1070000	1920000	476000	1630000
Homoveratric acid	100	197.081	197.08029:401891 198.08364:0 199.087:1838579		C10H12O4	WUAXWQRULBZETB-UHFFFAOYSA-N	40100	73700	130000	2600	73000	76100	572000	2600	77300	43400	41400	157000	117000	117000	78800	102000	541000	855000	515000	1590000	1030000	67100	79600	66600	74800	68900	50200	120000	49700	176000	26000	113000	125000	230000	35800	78200	78400	62200	137000	41600	264000	84400	248000
Chamaviolin	100	197.097	197.09604:273883 198.09939:0 199.10275:0		C14H14O	XFHWXYVBANNUFH-UHFFFAOYSA-N	572000	339000	1000000	309000	531000	557000	170000	109000	318000	150000	99000	343000	395000	332000	463000	281000	454000	283000	550000	594000	553000	109000	507000	420000	321000	280000	166000	393000	275000	188000	770000	165000	256000	223000	355000	734000	703000	397000	884000	412000	340000	253000	448000
1-(2-Thienyl)-1-heptanone	100	197.1	197.10034:5069176 198.10369:0 199.10705:0		C11H16OS	BDNFJEMAAFFMFH-UHFFFAOYSA-N	10800000	10400000	7280000	12100000	12700000	16600000	18300000	15000000	16100000	18000000	11600000	9840000	9580000	17100000	10700000	8900000	11300000	9600000	5880000	6230000	9330000	9510000	13600000	10700000	12700000	15100000	16200000	9830000	11000000	13000000	10600000	5060000	4040000	7270000	5010000	4360000	15300000	12600000	17900000	15400000	12600000	10800000	6900000
Loliolide	100	197.117	197.11847:905110 198.12182:57068 199.12518:225316		C11H16O3	XEVQXKKKAVVSMW-WRWORJQWSA-N	1840000	2670000	3350000	3550000	3100000	3330000	3090000	2370000	3220000	1740000	1920000	3550000	3320000	1690000	3040000	3370000	3540000	2470000	3700000	2920000	2960000	694000	606000	660000	281000	547000	399000	295000	803000	759000	716000	1470000	940000	1110000	492000	660000	2580000	914000	2030000	1430000	2240000	1420000	2280000
Dihydro-5-(2-octenyl)-2(3H)-furanone	100	197.154	197.15329:1035244 198.15664:162379 199.16:156497		C12H20O2	QFXOXDSHNXAFEY-VOTSOKGWSA-N	2630000	2950000	2550000	2520000	3060000	4940000	1600000	4500000	3450000	2610000	2740000	4700000	2190000	2550000	4500000	4430000	3250000	3380000	3320000	1170000	3100000	2990000	3820000	1410000	2550000	4350000	3910000	2560000	1600000	2840000	3280000	2680000	3460000	3700000	1680000	3230000	3640000	2600000	3040000	2370000	2780000	3510000	2200000
L-Selenomethionine	99.9	198.003	198.00024:9220623 199.00359:2289392 200.00695:2162949		C5H11NO2Se	RJFAYQIBOAGBLC-UHFFFAOYSA-N	18600000	39600000	11500000	88400000	25600000	44800000	14000000	28600000	23900000	42500000	22200000	16300000	15400000	41400000	23200000	24200000	43100000	27600000	40400000	36500000	18800000	24300000	17100000	23500000	22200000	22700000	30700000	70600000	21300000	28200000	41500000	18700000	41300000	26800000	27900000	58800000	77100000	32200000	37600000	38000000	21300000	12800000	34600000
Phenols	53.4	198.038	198.00061:6873562 199.00396:3981163 200.00732:1705854	51.74529:4664 54.25735:5293 56.96551:14301 57.65353:5149 59.02932:6165 60.98724:7529 61.06973:5351 67.95284:4527 69.77639:4836 71.20927:4917 72.83659:4730 78.99746:29734 83.57118:6037 84.02497:6069 87.96068:5844 97.00786:42048 156.97423:54052 174.98448:746231 175.98848:6549 176.98785:6877 192.99504:10628 197.99992:16956	C12H9NS	WJFKNYWRSNBZNX-UHFFFAOYSA-N	59200000	55400000	45400000	28100000	35600000	29100000	49200000	60500000	38900000	34200000	44600000	62400000	40600000	17000000	46300000	10400000	29900000	35700000	45800000	37600000	35500000	26000000	34700000	28500000	46400000	35200000	38800000	38500000	45600000	43800000	50400000	47900000	39200000	35400000	48400000	48900000	46800000	64000000	48000000	48200000	39100000	37500000	24800000
3-Methyl-3H-imidazo[4,5-f]quinoxalin-2-amine	61.5	198.079	198.0834:351629 199.08675:0 200.09011:87532	50.35046:7501 50.41079:7239 51.2487:7632 60.98715:18732 64.72052:8103 65.07997:7463 65.27401:7156 71.22182:8446 78.99757:44668 97.00797:54996 97.47238:8029 114.11893:7996 135.69241:10835 138.96324:11596 152.00143:8983 156.974:99350 174.98454:1280823 176.98816:13114 192.99496:27796 198.0002:29453	C10H9N5	HKZZYGFWIFKKIR-UHFFFAOYSA-N	976000	911000	661000	1330000	1300000	1260000	399000	695000	527000	649000	1180000	880000	1120000	73200	856000	381000	156000	231000	118000	271000	262000	1510000	889000	1140000	983000	1190000	2110000	4920000	2350000	2160000	1840000	1460000	702000	1070000	795000	620000	1240000	855000	293000	3270000	985000	1000000	1690000
Hept-2-en-1-yl isovalerate	96.4	198.162	198.14838:1080005 199.15173:480930 200.15509:0		C12H21O2	ZCECLCUTNXLMPZ-UHFFFAOYSA-M	2900000	2660000	5130000	3550000	3000000	3690000	2350000	602000	1860000	1080000	4960000	2980000	1770000	365000	1650000	787000	2020000	2020000	1410000	4170000	1340000	30600	5440000	700000	752000	2910000	1410000	1450000	3810000	836000	4020000	1910000	2430000	6690000	1580000	3950000	4030000	4400000	1970000	1860000	2260000	2780000	5100000
Syringic acid	100	199.06	199.05959:1620969 200.06294:129588 201.0663:143600		C9H10O5	JMSVCTWVEWCHDZ-UHFFFAOYSA-N	4040000	3490000	5560000	4980000	5080000	5060000	2850000	4660000	4340000	4730000	4550000	5260000	5220000	5320000	3970000	4920000	4150000	6440000	3180000	2950000	5410000	5160000	5770000	5540000	6220000	6140000	4210000	5320000	5210000	3470000	4250000	4500000	5680000	3880000	4860000	4500000	4190000	4880000	4700000	4730000	4270000	3650000	4920000
5-Chloro-6-methoxy-2(3H)-benzoxazolone	40.7	200.011	200.03464:24634944 201.03799:1314137 202.04135:871395	51.37679:12929 55.19796:13844 55.42075:13323 56.96547:70996 70.97164:19741 71.95245:18950 72.88613:15549 74.15563:15135 96.12094:16122 97.0136:32035 98.97576:16375 123.44361:16772 169.94612:16707	C8H6ClNO3	QQQYQWNSMUHSCK-UHFFFAOYSA-N	97600000	114000000	202000000	130000000	291000000	170000000	102000000	150000000	396000000	133000000	81700000	135000000	131000000	140000000	91900000	104000000	68800000	33900000	107000000	57500000	146000000	62500000	103000000	109000000	68400000	103000000	93700000	94100000	73800000	89800000	81500000	99200000	103000000	201000000	114000000	103000000	90400000	62500000	65200000	48800000	60200000	147000000	114000000
O-Phosphohomoserine	99.9	200.032	200.03442:20888396 201.03777:1166486 202.04113:827240		C4H10NO6P	FXDNYOANAXWZHG-VKHMYHEASA-N	61600000	66100000	65700000	65600000	74000000	70200000	88300000	82600000	86500000	88700000	49100000	89500000	88800000	93700000	80000000	86100000	31600000	24900000	31700000	33200000	31000000	55200000	60300000	54700000	57300000	60800000	61400000	54800000	56100000	50900000	51800000	83600000	89700000	79700000	85900000	86600000	36500000	32800000	37800000	35500000	35100000	78700000	80800000
(E)-1-Cinnamoylpyrrolidine	100	200.108	200.10655:223776 201.1099:0 202.11326:126764		C13H15NO	JSIGICUAXLIURX-HJWRWDBZSA-N	326000	363000	298000	139000	83400	372000	178000	198000	162000	163000	111000	164000	111000	175000	244000	168000	294000	262000	144000	271000	280000	318000	241000	236000	303000	232000	230000	234000	208000	357000	273000	153000	341000	157000	424000	177000	194000	471000	556000	395000	356000	250000	241000
Pyrimethanil	100	200.118	200.119:1382367 201.12235:674851 202.12571:222514		C12H13N3	ZLIBICFPKPWGIZ-UHFFFAOYSA-N	1940000	2410000	2820000	2490000	2260000	3840000	5340000	5230000	4330000	3170000	1850000	1990000	1680000	3090000	2270000	4120000	595000	5800000	5700000	3750000	4590000	942000	503000	638000	498000	1710000	413000	180000	381000	159000	486000	3360000	3150000	855000	4350000	2650000	157000	518000	386000	832000	1100000	1150000	520000
Ecgonine methyl ester	100	200.128	200.12773:1228290 201.13108:2437163 202.13444:769093		C10H17NO3	QIQNNBXHAYSQRY-ABIFROTESA-N	3240000	3620000	4710000	2040000	989000	3950000	5180000	6880000	2770000	4450000	9660000	4210000	2550000	3620000	3900000	2960000	680000	2720000	2050000	1090000	613000	845000	403000	1190000	657000	1320000	865000	1180000	617000	1010000	701000	2800000	1750000	757000	1790000	2760000	1430000	675000	775000	759000	939000	961000	793000
N-(5-Methyl-3-oxohexyl)alanine	90.3	200.129	200.15173:3825537 201.15508:398300 202.15844:159778	54.71697:1875 55.05293:2041 55.05502:11178 55.93512:12487 56.96566:3416 58.99873:2407 59.93118:7761 71.92989:4213 72.93787:9968 76.93343:15781 77.00918:3477 90.94817:2639 94.27419:2113 94.94408:7317 100.65897:2750 100.70426:1962 117.96008:2503 118.03477:4425 132.04987:2600 136.04539:5642 150.06093:5807 157.9637:2610	C10H19NO3	VHHUMCJOXTZJOX-UHFFFAOYSA-N	35700000	24900000	15600000	39500000	30000000	21700000	13300000	35200000	34900000	29900000	40900000	22900000	19300000	21700000	26300000	19200000	15600000	18400000	38300000	23000000	14900000	8260000	22700000	32400000	20300000	18900000	30400000	14800000	33200000	23400000	16300000	23400000	18700000	28700000	13800000	15800000	21400000	27100000	12700000	15800000	31700000	15400000	13900000
N-??-acetyl lysine methyl ester	100	201.123	201.12247:2983997 202.12582:336834 203.12918:948707		C9H16N2O3	PWYMVEZNECQGRS-UHFFFAOYSA-N	6190000	4020000	5660000	15500000	17900000	5960000	4800000	3740000	3470000	4820000	5910000	10600000	8300000	6470000	8810000	6660000	4110000	3630000	3550000	1230000	2930000	11100000	9070000	12200000	8830000	11900000	4780000	3270000	4230000	2910000	3440000	2500000	7100000	6960000	9300000	9000000	5610000	7880000	3410000	5960000	4390000	4500000	7350000
Spermine dialdehyde	100	201.16	201.15947:3591855 202.16282:599279 203.16618:0	51.29198:2129 56.96562:2493 57.07067:2943 62.00444:2072 77.35771:2247 146.79044:2621 165.34901:2978 183.67645:2377	C10H20N2O2	WPBJCXUUUSDQJO-UHFFFAOYSA-N	35300000	39900000	23600000	23700000	26500000	11800000	27600000	12600000	22500000	26500000	15600000	25200000	31200000	17800000	25000000	15500000	16200000	21300000	34100000	12900000	23500000	8810000	12800000	22100000	18500000	23600000	11000000	25500000	24400000	14800000	23500000	29900000	5580000	13200000	27500000	15000000	36000000	11500000	26300000	15100000	23200000	13300000	18800000
Cysteine-S-sulfate	49.2	201.984	201.96611:15697373 202.96946:2189317 203.97282:5210410	51.68688:6688 52.22649:6242 56.96548:114007 64.93609:6611 72.93766:8713 75.63461:6227 76.09312:8075 80.43559:7300 119.90084:137409 130.98361:7768 137.91127:22050 174.50449:9384 184.38062:8391 189.25211:7725	C3H7NO5S2	NOKPBJYHPHHWAN-REOHCLBHSA-N	239000000	239000000	169000000	153000000	297000000	209000000	65900000	80500000	85300000	166000000	39800000	118000000	73800000	158000000	53300000	80000000	40000000	17800000	79200000	71000000	51300000	115000000	76100000	89800000	144000000	102000000	25600000	83500000	59700000	61100000	65300000	164000000	165000000	112000000	48100000	38000000	164000000	118000000	42000000	54100000	104000000	201000000	119000000
Cystathionine ketimine	99.5	202.018	202.01311:3729936 203.01646:2898866 204.01982:745251		C7H9NO4S	XJUQJVUYGRTQGI-SCSAIBSYSA-N	15200000	17000000	10700000	13000000	18400000	11200000	7550000	11900000	15100000	13000000	15400000	15200000	13100000	7700000	5400000	10200000	6070000	26400000	8180000	5740000	16100000	10400000	14800000	20500000	11400000	14600000	16100000	17800000	10400000	12800000	7810000	13100000	7480000	11000000	7590000	20200000	22200000	8920000	21900000	11000000	9720000	6240000	20100000
N-Acetyl-S-allylcysteine	99.9	202.054	202.05269:4349198 203.05604:2684688 204.0594:1865540		C8H13NO3S	LKRAEHUDIUJBSF-ZETCQYMHSA-N	13300000	12300000	22300000	22000000	13100000	13400000	9410000	17200000	14500000	21800000	16100000	6430000	13300000	12500000	3940000	7540000	15500000	14300000	12200000	14700000	29200000	10000000	9160000	8730000	7580000	10500000	20600000	15600000	15900000	25400000	24900000	9960000	4980000	21500000	4260000	6610000	4510000	6680000	4600000	4780000	5130000	11400000	8250000
1-Isothiocyanato-7-(methylthio)heptane	99.9	202.073	202.07053:1907569 203.07388:1353952 204.07724:2105434		C9H17NS2	LDIRGNDMTOGVRB-UHFFFAOYSA-N	2080000	1310000	2680000	1890000	3550000	1210000	3600000	3050000	4200000	3210000	1370000	2220000	1230000	2090000	2160000	1870000	3170000	3040000	3360000	4370000	4100000	1020000	775000	853000	919000	1300000	2960000	1920000	2890000	2830000	2590000	1130000	1930000	1370000	648000	1580000	161000	165000	910000	1350000	569000	1790000	2620000
Xanthotoxol	100	203.034	203.03333:5197373 204.03668:0 205.04004:0		C11H6O4	JWVYQQGERKEAHW-UHFFFAOYSA-N	23000000	8090000	11200000	16100000	13100000	18400000	5480000	6360000	14500000	15600000	6400000	11700000	13700000	20300000	6010000	9410000	6970000	10000000	3390000	11700000	11000000	17000000	15900000	4900000	10800000	2970000	13100000	7800000	6440000	9310000	5030000	11000000	11700000	8340000	15400000	13700000	17300000	18000000	23200000	18400000	6940000	17800000	7170000
Ethyl aconitate	99.8	203.055	203.05203:966576 204.05538:335178 205.05874:0		C8H10O6	ANIDMCPGEUWERH-PLNGDYQASA-N	167000	406000	2430000	3830000	1860000	4010000	493000	868000	1200000	779000	2140000	1210000	2090000	1800000	2380000	2390000	3250000	2170000	1380000	764000	1880000	2990000	1970000	3140000	2350000	2160000	1750000	2610000	2450000	2770000	1780000	1740000	3270000	1670000	3760000	1720000	1150000	2380000	1980000	2080000	3950000	2570000	1490000
6-Acetyl-2,2-dimethyl-2H-1-benzopyran	100	203.107	203.10638:195796 204.10973:162465 205.11309:211333		C13H14O2	ZAJTXVHECZCXLH-UHFFFAOYSA-N	109000	58800	44100	90900	246000	253000	311000	45900	211000	83000	150000	90200	212000	28300	103000	31500	51600	176000	42700	115000	160000	49900	265000	160000	29800	84000	65900	119000	101000	135000	104000	92500	300000	151000	121000	253000	396000	194000	155000	134000	195000	105000	119000
Hexyl 3-mercaptobutanoate	100	203.111	203.11113:199762 204.11448:151224 205.11784:0		C10H20O2S	HDYQKQAKXIPCAP-UHFFFAOYSA-N	371000	134000	161000	431000	179000	165000	158000	130000	116000	241000	107000	55700	152000	211000	83200	98700	96700	126000	311000	76500	123000	187000	36000	108000	216000	111000	112000	172000	179000	136000	162000	131000	29200	235000	177000	99000	276000	130000	149000	177000	176000	77700	52600
Leucyl-Alanine	100	203.139	203.13869:1445404 204.14204:491111 205.1454:0		C9H18N2O3	HSQGMTRYSIHDAC-UHFFFAOYSA-N	7590000	5310000	5630000	5270000	9920000	5530000	4040000	4190000	3330000	5340000	5170000	3230000	1890000	1840000	2470000	3950000	3470000	2820000	2760000	1860000	4620000	3130000	757000	5030000	1690000	1250000	2310000	2810000	6760000	2170000	6580000	5650000	8500000	2280000	1690000	6560000	4470000	3040000	7740000	6170000	3590000	1600000	1670000
NG,NG-Dimethyl-L-arginine	100	203.15	203.14996:13868641 204.15331:1068315 205.15667:1621782		C8H18N4O2	YDGMGEXADBMOMJ-LURJTMIESA-N	34300000	34800000	39600000	37600000	40300000	38700000	41200000	37100000	39100000	41500000	41200000	33200000	38800000	36300000	40000000	39000000	35200000	31900000	31600000	33600000	34000000	39600000	38000000	38100000	35200000	36100000	32500000	36000000	34300000	32100000	31900000	48700000	55600000	25400000	54500000	53600000	30100000	21100000	33000000	29200000	34900000	29700000	26300000
Zeanic acid	71.9	204.03	203.98961:493090 204.99296:586943 205.99632:0		C10H7NO4	DVEVPRIOUKVFAM-UHFFFAOYSA-N	140000	328000	723000	517000	478000	770000	247000	446000	379000	99100	300000	160000	312000	326000	263000	124000	119000	516000	201000	173000	350000	399000	218000	393000	107000	123000	120000	508000	134000	122000	151000	700000	184000	137000	329000	142000	482000	338000	580000	385000	144000	327000	868000
L-Acetylcarnitine	100	204.123	204.12236:782777 205.12571:416444 206.12907:947410		C9H17NO4	RDHQFKQIGNGIED-UHFFFAOYSA-N	1460000	2170000	952000	1940000	3080000	1040000	1530000	949000	1020000	1140000	242000	1270000	1380000	1100000	736000	2090000	960000	886000	1580000	964000	1980000	1340000	819000	1040000	873000	644000	777000	953000	1120000	1440000	374000	306000	1010000	1600000	969000	884000	1620000	1000000	1210000	1150000	3210000	1760000	882000
Lysyl-Glycine	99.8	204.134	204.1378:779884 205.14115:0 206.14451:0		C8H17N3O3	HGNRJCINZYHNOU-UHFFFAOYSA-N	2090000	1440000	2590000	2370000	3460000	2250000	1710000	1650000	1340000	1200000	3000000	1740000	2540000	1060000	1010000	1270000	1000000	2290000	1460000	1370000	760000	653000	2040000	1570000	753000	1300000	3410000	1720000	1960000	662000	1750000	1340000	2280000	3580000	785000	2720000	2820000	1540000	1400000	1200000	1450000	2230000	1560000
Etidronic acid	97.8	204.967	204.95667:270825 205.96002:0 206.96338:2422781		C2H8O7P2	DBVJJBKOTRCVKF-UHFFFAOYSA-N	981000	1110000	426000	822000	1170000	1380000	1020000	940000	984000	906000	761000	859000	965000	984000	517000	884000	544000	800000	840000	857000	705000	474000	755000	673000	521000	928000	836000	455000	788000	1140000	559000	940000	943000	868000	865000	826000	871000	1140000	954000	1170000	904000	1020000	858000
Glycyl-Methionine	100	205.065	205.06654:329123 206.06989:0 207.07325:3047990		C7H14N2O3S	PFMUCCYYAAFKTH-UHFFFAOYSA-N	667000	586000	712000	406000	429000	1310000	569000	1050000	154000	551000	306000	137000	274000	392000	52600	321000	453000	275000	288000	169000	355000	386000	483000	112000	520000	396000	373000	604000	537000	546000	197000	472000	178000	417000	305000	778000	611000	434000	743000	670000	468000	694000	682000
L-Tryptophan	65.5	205.097	205.09653:56305092 206.09988:7456252 207.10324:0	53.03931:8597 53.73929:3867 54.03452:4712 54.30595:3963 55.93517:5073 56.6353:4794 65.03918:7913 67.01019:4605 74.02429:10680 81.73849:4398 90.04669:10664 91.05457:299315 95.04922:7630 103.05436:22924 105.06982:9409 115.05428:266687 116.04929:14235 116.06235:33142 117.05728:197226 117.06993:18666 118.06511:375846 128.04941:8621 130.0649:83750 132.08043:52632 137.59818:5444 140.04909:8322 142.0648…	C11H12N2O2	QIVBCDIJIAJPQS-VIFPVBQESA-N	366000000	424000000	408000000	389000000	438000000	625000000	196000000	112000000	178000000	102000000	40300000	564000000	715000000	383000000	549000000	96000000	65800000	95300000	137000000	131000000	133000000	242000000	350000000	244000000	232000000	164000000	57500000	40600000	26900000	192000000	48400000	456000000	487000000	358000000	172000000	215000000	402000000	550000000	507000000	476000000	485000000	407000000	474000000
N6-Acetyl-5S-hydroxy-L-lysine	100	205.118	205.11765:3777806 206.121:0 207.12436:4104226		C8H16N2O4	FVTTTYGNCVTXEI-UHFFFAOYSA-N	8050000	8320000	7880000	10300000	11300000	8690000	7020000	8970000	9590000	5700000	4990000	11300000	11200000	13100000	10600000	8370000	5250000	2510000	4540000	5630000	5860000	10800000	12800000	12300000	9790000	11700000	8090000	6850000	8200000	8230000	6510000	11100000	13100000	6380000	12200000	12300000	4550000	7350000	7130000	7900000	6540000	7100000	5310000
alpha,alpha-Dimethylanisalacetone	100	205.122	205.12189:587112 206.12524:0 207.1286:118279		C13H16O2	ZIXVMEYRFPMOAV-RMKNXTFCSA-N	667000	336000	1150000	684000	2020000	837000	1440000	85900	998000	339000	496000	1620000	964000	30300	130000	55100	786000	477000	255000	1400000	1120000	28400	2220000	678000	489000	878000	169000	424000	493000	186000	266000	539000	336000	771000	345000	770000	515000	1110000	608000	290000	2440000	566000	594000
alpha-Copaene	100	205.195	205.19452:250440 206.19787:0 207.20123:0		C15H24	VLXDPFLIRFYIME-XIQJJJERSA-N	268000	267000	363000	537000	323000	761000	298000	291000	279000	487000	256000	167000	92800	69200	244000	243000	424000	280000	184000	146000	222000	164000	336000	250000	193000	318000	499000	314000	122000	282000	360000	152000	414000	150000	113000	105000	420000	350000	127000	199000	71600	198000	297000
2-Amino-4-hydroxy-6-pteridinecarboxylic acid	99.1	206.032	206.02544:4109134 207.02879:373791 208.03215:2832558		C7H5N5O3	QABAUCFGPWONOG-UHFFFAOYSA-N	8090000	10400000	12600000	13500000	12200000	14500000	4020000	8010000	5200000	6140000	7970000	6400000	7370000	5810000	9450000	5230000	10600000	18000000	16400000	23000000	17400000	3390000	2520000	4620000	9440000	2560000	6920000	14300000	14600000	9330000	14200000	10500000	5700000	12800000	4940000	5500000	14800000	16600000	22000000	10800000	18900000	11800000	7720000
Lysozyme	99.9	206.067	206.06468:4398189 207.06803:0 208.07139:2428160		C8H15NOS2	FCCDDURTIIUXBY-SSDOTTSWSA-N	6680000	5240000	4900000	8000000	7790000	7320000	740000	4730000	2410000	1590000	7850000	1540000	1900000	2940000	1440000	4300000	61400	52200	38500	151000	171000	1400000	822000	2100000	973000	7720000	530000	141000	91800	76400	95800	12900000	4570000	30600000	8480000	8690000	626000	695000	375000	671000	1020000	31100000	17100000
1-(2,3-Dihydro-1H-pyrrolizin-5-yl)-1,4-pentanedione	99.8	206.118	206.11461:1783820 207.11796:212283 208.12132:264908		C12H15NO2	BDWPPPWPSZSWII-UHFFFAOYSA-N	4150000	3010000	8160000	3760000	8410000	8880000	8830000	1260000	10600000	2510000	4810000	10600000	4260000	612000	4140000	939000	6900000	4840000	2820000	8640000	5330000	83600	13800000	2830000	4140000	5020000	2010000	3270000	6850000	1840000	3390000	2920000	7560000	5370000	6270000	7120000	15300000	6810000	3330000	4910000	13300000	1710000	8420000
Dexpanthenol	98.4	206.139	206.12964:281893 207.13299:0 208.13635:0		C9H19NO4	SNPLKNRPJHDVJA-ZETCQYMHSA-N	146000	195000	127000	238000	48000	406000	372000	29100	337000	97300	132000	386000	279000	2340	125000	23400	225000	79300	34500	167000	113000	2340	278000	141000	54900	162000	86700	66900	67600	72600	178000	100000	159000	269000	123000	151000	250000	315000	212000	80900	697000	54800	385000
Hexathiepane	83.4	206.855	206.88554:869455 207.88889:0 208.89225:245691		CH2S6	JMYWPEQXUQGQNF-UHFFFAOYSA-N	12000	12000	12000	12000	12000	12000	12000	12000	12000	12000	12000	120000	12000	12000	12000	12000	1100000	1190000	1450000	949000	1330000	12000	280000	12000	12000	12000	12000	211000	12000	12000	12000	12000	12000	201000	12000	12000	12000	12000	12000	12000	12000	342000	12000
1,2-Diphenylcyclobutane	99.4	207.118	207.11221:303772 208.11556:0 209.11892:975725		C16H16	AERGGMDNGDDGPI-UHFFFAOYSA-N	99900	108000	97600	115000	63800	380000	61200	110000	42500	3610	46000	56900	394000	392000	194000	224000	3610	37900	49800	3610	46700	87200	48400	3610	191000	110000	145000	3610	56100	41600	36100	586000	457000	135000	514000	314000	101000	56700	110000	62000	51000	62700	49800
3-Oxo-beta-damascone	100	207.138	207.13733:312299 208.14068:203665 209.14404:0		C13H18O2	IVBOBZYOBZBYMI-AATRIKPKSA-N	249000	191000	300000	243000	212000	589000	1170000	49400	415000	80700	399000	726000	358000	2780	143000	44200	154000	85100	33900	814000	228000	48800	429000	119000	94900	315000	27800	181000	113000	146000	157000	142000	337000	446000	281000	443000	482000	579000	123000	156000	1060000	287000	325000
Agrocybenine	98	207.149	207.15924:662505 208.16259:1468149 209.16595:120343		C12H18N2O	OTBGQBSPIWKINO-UHFFFAOYSA-N	4210000	3020000	2860000	1620000	3100000	2410000	2340000	1420000	1870000	2490000	2860000	2580000	1510000	2910000	2600000	2300000	2840000	2620000	2310000	1990000	1040000	592000	2090000	3350000	1700000	1100000	3020000	1660000	1970000	1560000	1860000	3920000	2510000	1840000	2530000	653000	1550000	2360000	2790000	1420000	2240000	3520000	2280000
4-Chloro-1H-indole-3-acetic acid	81.1	208.017	207.9847:15502888 208.98805:2482504 209.99141:844693		C10H8ClNO2	WNCFBCKZRJDRKZ-UHFFFAOYSA-N	62000000	36600000	41800000	46200000	53000000	58900000	34500000	38400000	43500000	41500000	35400000	39600000	24100000	50800000	20800000	33300000	21000000	21600000	27000000	24500000	28100000	31400000	46200000	33800000	27900000	22900000	22600000	31600000	44100000	23000000	27700000	33800000	44100000	41300000	36500000	24700000	40300000	28500000	32900000	45100000	41600000	40500000	26900000
(+)-7-iso-jasmonate	99.4	208.111	208.11642:978170 209.11977:2015213 210.12313:169834		C12H17O3	ZNJFBWYDHIGLCU-UHFFFAOYSA-M	2660000	1590000	1310000	2680000	2940000	2470000	2930000	3220000	2820000	2280000	3300000	3290000	1200000	4470000	2410000	3790000	700000	3060000	4170000	3960000	2790000	1090000	1100000	638000	608000	469000	445000	405000	428000	668000	624000	1750000	3130000	970000	3410000	2040000	847000	952000	624000	649000	1100000	423000	819000
O-Methylcorypalline	99	208.133	208.14043:12516216 209.14378:615823 210.14714:423411	52.87092:3507 53.53992:3986 55.05491:20343 56.51448:4376 56.9655:814292 71.95242:338484 71.9566:4925 74.97606:4760 78.62637:4500 82.51552:4779 84.96008:1263472 85.01635:4460 96.53059:6301 98.52857:7582 102.97044:137824 114.99419:5617 120.98074:23629 125.98617:13318 128.00185:10230 132.65726:4638 134.68967:4456 143.99683:22496 174.98425:5263 177.52547:4821 202.07495:6279 206.08623:6933	C12H17NO2	TXPPKWZEHFNZOE-UHFFFAOYSA-N	116000000	126000000	113000000	118000000	121000000	123000000	119000000	124000000	131000000	151000000	51400000	124000000	100000000	110000000	94300000	128000000	106000000	112000000	67800000	124000000	34500000	44200000	129000000	41000000	70200000	58300000	127000000	131000000	44600000	104000000	121000000	42200000	121000000	98100000	56200000	110000000	129000000	99500000	54700000	87800000	108000000	120000000	99100000
(+)-1-Methylpropyl 3-(methylthio)-2-propenyl disulfide	100	209.049	209.04913:1849898 210.05248:1035632 211.05584:243406		C8H16S3	JNQZEVXCRPIXDB-AATRIKPKSA-N	4800000	4550000	5690000	7890000	4460000	4860000	3690000	3920000	1640000	1840000	1030000	2110000	2090000	5880000	2820000	1850000	12800000	8370000	7500000	6590000	5480000	9080000	6780000	5520000	4300000	6590000	4760000	2350000	5200000	5170000	4460000	5190000	5130000	3060000	3710000	4220000	6660000	4410000	7090000	5580000	5540000	2490000	3020000
Cysteinyl-Serine	100	209.059	209.05934:1640372 210.06269:351936 211.06605:115402		C6H12N2O4S	YXQDRIRSAHTJKM-UHFFFAOYSA-N	5310000	8270000	6120000	10500000	10100000	9340000	6600000	5610000	2380000	5520000	4680000	3220000	7090000	6340000	6770000	8370000	4320000	5880000	4170000	4600000	6210000	5310000	3370000	7040000	8150000	5390000	5740000	2940000	3280000	2770000	4070000	9010000	8180000	3260000	4180000	7400000	8660000	8690000	4900000	5280000	1840000	5200000	6960000
L,L-Cyclo(leucylprolyl)	99.7	209.13	209.12592:1235276 210.12927:0 211.13263:0		C11H18N2O2	SZJNCZMRZAUNQT-UHFFFAOYSA-N	12600	12600	523000	312000	241000	343000	184000	226000	571000	301000	12600	223000	12600	12600	374000	12600	314000	523000	436000	126000	154000	12600	12600	149000	12600	170000	910000	973000	1110000	897000	448000	256000	277000	199000	12600	408000	1820000	1920000	1800000	2670000	2050000	330000	168000
Apo-9-zeaxanthinone	99.4	209.154	209.14822:6548794 210.15157:534234 211.15493:194043	56.96554:18901 59.931:9277 63.03155:3704 67.22672:4046 71.95261:5194 84.95995:20748 118.96729:9180 126.92333:4467 186.4008:5048	C13H20O2	HFRZSVYKDDZRQY-MVIFTORASA-N	66400000	66000000	51600000	52000000	18600000	48100000	80400000	58500000	30900000	85800000	70500000	61300000	23800000	46000000	40400000	26400000	30100000	18100000	58600000	61800000	47600000	20000000	63700000	54900000	32700000	23400000	24900000	50200000	58300000	57200000	41600000	58400000	24000000	62300000	13400000	39600000	21900000	41900000	48600000	24400000	59400000	53700000	53300000
(E)-6,10-Dimethyl-9-methylene-5-undecen-2-one	96	209.19	209.17567:887360 210.17902:0 211.18238:0		C14H24O	GVHYGHSXSIDTDI-KPKJPENVSA-N	388000	202000	585000	400000	883000	440000	25100	131000	20400	2040	51200	823000	110000	425000	627000	974000	29400	488000	203000	82500	70100	49200	2040	57600	29100	41000	25700	2040	24200	29800	22900	2350000	4240000	251000	3170000	7450000	22200	28400	21800	23400	2040	386000	325000
Hydroxyphenylacetylglycine	99.6	210.076	210.07173:3198586 211.07508:430839 212.07844:474084		C10H11NO4	CPPDWYIPKSSNNM-UHFFFAOYSA-N	23600000	22800000	1990000	21900000	979000	1500000	25500000	10400000	10500000	17300000	5710000	15700000	24900000	24800000	12700000	19800000	26500000	10500000	7150000	11700000	19200000	20500000	24100000	24500000	11500000	1920000	10700000	14400000	12500000	1790000	11200000	17100000	1690000	1570000	1580000	23700000	1290000	1440000	1480000	1170000	968000	1220000	13700000
2-Methoxy-3-methyl-9H-carbazole	98.5	210.092	210.10104:8756415 211.10439:1045557 212.10775:2136889		C14H13NO	XYYYPIAQQFQTAN-UHFFFAOYSA-N	49300000	41100000	40100000	57900000	25100000	25700000	36700000	16400000	62100000	24700000	44400000	8800000	23400000	14400000	18700000	34400000	49700000	58900000	10300000	10600000	19600000	29100000	41300000	9590000	7920000	22800000	22300000	42000000	20100000	42000000	34000000	20500000	19300000	64600000	25500000	13200000	45200000	42500000	67100000	39500000	44700000	50900000	37000000
(9Z)-12-oxo-dodec-9-enoate	94.4	210.127	210.10966:5186517 211.11301:484942 212.11637:95459		C12H19O3	KIHXTOVLSZRTHJ-UHFFFAOYSA-M	18800000	10400000	19100000	18700000	18500000	19600000	50400000	2000000	38200000	10800000	17300000	17400000	11100000	1220000	9360000	4370000	8570000	3070000	3840000	15800000	12400000	141000	47100000	11500000	11200000	12400000	3210000	5290000	16400000	4870000	6350000	10100000	22600000	18700000	15800000	20700000	35800000	35100000	12800000	7320000	35400000	11200000	12800000
2-Heptyl-4,5-dimethylthiazole	94.8	210.132	210.1485:630998 211.15185:0 212.15521:0		C12H21NS	PSZGSWWQPRJONL-UHFFFAOYSA-N	1260000	1690000	1740000	993000	1200000	1670000	2480000	234000	987000	1280000	3420000	1060000	955000	195000	1270000	473000	813000	538000	504000	1280000	170000	3440	850000	917000	532000	1720000	609000	3650000	2840000	608000	1720000	1430000	3080000	656000	1670000	1440000	1890000	896000	1820000	1590000	1050000	995000	580000
1-(Methylsulfinyl)propyl 1-propenyl disulfide	99	211.028	211.02078:2746540 212.02413:172398 213.02749:124102		C7H14OS3	MKOPLMYOMZFPLE-GQCTYLIASA-N	2990000	3120000	8290000	5530000	5060000	7940000	2340000	2170000	2080000	4450000	4460000	1270000	2690000	1600000	3830000	2330000	5530000	17200000	19200000	15500000	16700000	3020000	2110000	2140000	5080000	4570000	620000	2600000	1380000	1490000	1470000	3770000	3090000	1900000	5430000	4950000	5360000	3450000	2310000	4820000	3660000	6970000	1600000
5-Hydroxyferulic acid	100	211.06	211.05951:1296355 212.06286:87276 213.06622:137100		C10H10O5	YFXWTVLDSKSYLW-NSCUHMNNSA-N	4200000	4420000	5710000	5650000	5040000	5360000	4400000	4150000	3940000	4260000	4180000	4910000	5140000	4190000	4800000	4800000	6000000	7420000	7790000	5600000	6860000	5410000	6000000	5550000	5780000	5530000	3880000	2000000	4890000	4670000	5400000	4920000	5230000	4680000	5340000	5130000	4550000	4980000	3960000	4930000	3260000	3560000	5500000
Phlorisovalerophenone	100	211.096	211.09644:2208597 212.09979:0 213.10315:1520312		C11H14O4	VSDWHZGJGWMIRN-UHFFFAOYSA-N	1540000	928000	1380000	2210000	1630000	2250000	5690000	2910000	4130000	4290000	4540000	1520000	1710000	316000	1220000	1270000	2000000	1670000	88100	1290000	1720000	1110000	561000	618000	209000	833000	5350000	4760000	4960000	2140000	4420000	356000	464000	832000	446000	357000	282000	1440000	201000	636000	1780000	239000	1330000
L-Aspartyl-4-phosphate	96.8	211.997	211.98387:448322 212.98722:505575 213.99058:0		C4H8NO7P	IXZNKTPIYKDIGG-UHFFFAOYSA-N	406000	251000	819000	269000	535000	378000	134000	194000	463000	119000	364000	287000	84600	168000	210000	281000	705000	442000	146000	455000	340000	131000	318000	328000	131000	259000	262000	198000	269000	177000	202000	170000	401000	830000	849000	236000	406000	521000	773000	260000	261000	254000	185000
m-Chlorohippuric acid	99.6	212.012	212.00731:14408475 213.01066:584366 214.01402:0		C9H8ClNO3	ICYUIIJXZHPESK-UHFFFAOYSA-N	19000000	20200000	15700000	21500000	28100000	27100000	11000000	3950000	10700000	7850000	9720000	13300000	14800000	20000000	14600000	17500000	27500000	26500000	18500000	19700000	22900000	23900000	22000000	18600000	23700000	21000000	21200000	23300000	25200000	27300000	23100000	22500000	22400000	20300000	22100000	20600000	61000000	55900000	56200000	58200000	60100000	20400000	19500000
Ethyl menthane carboxamide	100	212.201	212.20006:492814 213.20341:2262054 214.20677:448217		C13H25NO	VUNOFAIHSALQQH-UHFFFAOYSA-N	1150000	1530000	809000	1770000	3540000	2760000	1170000	556000	807000	1880000	1160000	667000	1120000	1830000	1130000	1540000	1690000	1450000	2920000	2270000	1210000	998000	1740000	906000	673000	1060000	2130000	1440000	1670000	1540000	2020000	1180000	1740000	1860000	1500000	267000	852000	567000	1340000	1280000	1220000	1140000	584000
2-Oxo-3-hydroxy-4-phosphobutanoic acid	94.6	212.981	212.9639:554308 213.96725:519152 214.97061:1307822		C4H7O8P	MZJFVXDTNBHTKZ-UWTATZPHSA-N	1520000	1330000	1410000	1540000	1650000	1360000	396000	716000	940000	1500000	1080000	1120000	1810000	1360000	1170000	1220000	1180000	1600000	1070000	997000	916000	1790000	1150000	1590000	824000	1290000	2000000	1920000	1670000	2110000	985000	1200000	652000	1530000	1130000	810000	1630000	956000	903000	2290000	1380000	1060000	388000
Dipropyl tetrasulfide	96.8	212.991	213.0033:422105 214.00665:0 215.01001:0		C6H14S4	GJKGKILUTIBVOI-UHFFFAOYSA-N	5650	187000	385000	521000	1010000	1020000	260000	452000	377000	317000	338000	157000	556000	692000	356000	167000	349000	135000	56500	64700	336000	402000	224000	308000	437000	456000	636000	281000	266000	468000	429000	416000	374000	363000	504000	152000	276000	577000	259000	610000	372000	561000	777000
Deoxyribose 5-phosphate	100	213.017	213.01788:578297 214.02123:0 215.02459:0		C5H11O7P	KKZFLSZAWCYPOC-VPENINKCSA-N	174000	485000	183000	157000	824000	10600	291000	355000	223000	276000	198000	162000	839000	123000	196000	106000	557000	236000	403000	402000	446000	162000	485000	337000	232000	136000	147000	141000	555000	192000	434000	383000	314000	648000	10600	263000	177000	133000	262000	126000	309000	435000	477000
2-Hydroxyxanthone	43.5	213.055	213.07423:101759656 214.07758:9240309 215.08094:8385844	53.62668:10085 58.42349:8939 84.63943:12994 92.11665:10519 125.40489:11131 135.14304:11801 187.07095:12301	C13H8O3	WSACHQJPCNOREV-UHFFFAOYSA-N	465000000	465000000	462000000	476000000	490000000	476000000	418000000	412000000	411000000	419000000	414000000	463000000	471000000	453000000	473000000	470000000	481000000	505000000	515000000	509000000	505000000	466000000	448000000	466000000	457000000	455000000	516000000	527000000	515000000	530000000	530000000	457000000	437000000	469000000	431000000	471000000	549000000	544000000	529000000	552000000	531000000	472000000	479000000
2,3-Dihydroxy-1-(4-hydroxy-3-methoxyphenyl)-1-propanone	100	213.076	213.07426:20203926 214.07761:2166979 215.08097:1519300	52.8443:11512 65.557:12227 69.58097:12676 73.16027:14543 80.06327:14082 83.09171:16038 108.89375:18549 126.00038:16973	C10H12O5	UTXNRISXYKZJTH-UHFFFAOYSA-N	65900000	68800000	77200000	78400000	91900000	94700000	44400000	47800000	45200000	46000000	50600000	64800000	69500000	49000000	70100000	68900000	93800000	108000000	115000000	119000000	112000000	77600000	67100000	70000000	67600000	61700000	86000000	98100000	95400000	96800000	97500000	91500000	97700000	49800000	87300000	106000000	119000000	128000000	111000000	131000000	128000000	53700000	63400000
4-Acetoxy-2-hexyltetrahydrofuran	98.1	213.15	213.15939:3193014 214.16274:384905 215.1661:331049		C12H22O3	IAJCTZJZXRAPDK-UHFFFAOYSA-N	12500000	19300000	10600000	15000000	12600000	11400000	8490000	15000000	15900000	16300000	12200000	8890000	5930000	8490000	11200000	14600000	11400000	5270000	10100000	12700000	8560000	12900000	12100000	11800000	8150000	6600000	12300000	9050000	16700000	12100000	11800000	15500000	16900000	10800000	16800000	11000000	7660000	10000000	9100000	8260000	18200000	7380000	11400000
Tridecanoic acid	59.6	213.186	213.14565:22162644 214.149:2244117 215.15236:336139	61.12128:12914 71.19701:14493 75.85206:15029 85.15002:13708 99.64242:13425 111.25938:13677 134.64505:14445 213.14574:30128	C13H26O2	SZHOJFHSIKHZHA-UHFFFAOYSA-N	315000000	328000000	355000000	356000000	363000000	390000000	269000000	168000000	314000000	346000000	327000000	295000000	338000000	305000000	318000000	300000000	316000000	320000000	312000000	187000000	281000000	136000000	312000000	323000000	152000000	303000000	315000000	318000000	349000000	188000000	310000000	315000000	142000000	183000000	202000000	187000000	351000000	151000000	354000000	314000000	344000000	326000000	350000000
3-Chloro-4-(dichloromethylene)-2,5-pyrrolidinedione	100	213.922	213.92213:726439 214.92548:1673886 215.92884:96033		C5H2Cl3NO2	GUWJHDWPNSUUCW-UHFFFAOYSA-N	2400000	3420000	1130000	1940000	1860000	1200000	1470000	2290000	1250000	2070000	1440000	1790000	783000	895000	1120000	1930000	1590000	1680000	2580000	1550000	1980000	1420000	1730000	1670000	1090000	1430000	1130000	1050000	2660000	2260000	1420000	1330000	2080000	1000000	1300000	1440000	1840000	2160000	1590000	2060000	934000	972000	1130000
Glycerylphosphorylethanolamine	99.9	214.049	214.05112:634166 215.05447:349791 216.05783:373468		C5H14NO6P	FRMZOWIQVCBEAC-UHFFFAOYSA-N	547000	637000	450000	637000	652000	608000	737000	600000	828000	615000	842000	2230000	1270000	843000	1260000	1390000	82600	115000	486000	116000	184000	142000	94400	136000	161000	2960	30700	38300	30500	29900	29600	641000	1030000	2050000	1320000	478000	35800	43600	41900	107000	154000	1630000	2160000
Kinetin	100	214.073	214.0744:407669 215.07775:261575 216.08111:151490		C10H9N5O	QANMHLXAZMSUEX-UHFFFAOYSA-N	1400000	838000	542000	1360000	1450000	828000	962000	1080000	480000	875000	773000	722000	601000	470000	1110000	854000	1720000	394000	1120000	865000	506000	624000	964000	619000	1180000	969000	837000	1590000	800000	1480000	1260000	560000	1170000	904000	714000	1390000	696000	1090000	861000	1570000	1190000	570000	1340000
Propenoylcarnitine	99.9	214.109	214.10683:305337 215.11018:912400 216.11354:0		C10H17NO4	YUCNWOKTRWJLGY-QMMMGPOBSA-N	174000	2830	262000	150000	248000	221000	174000	50000	91500	267000	188000	159000	143000	157000	163000	77800	257000	171000	193000	131000	147000	171000	122000	176000	291000	52800	283	82500	283	91200	119000	245000	539000	183000	545000	452000	59900	283	65300	283	143000	224000	113000
2-Amino-3,8-dimethyl-3H-imidazo[4,5-f]quinoxaline	94.4	214.109	214.12566:404654 215.12901:286479 216.13237:214057		C11H11N5	DVCCCQNKIYNAKB-UHFFFAOYSA-N	1370000	658000	982000	737000	1190000	1030000	1140000	781000	428000	347000	526000	700000	1140000	557000	753000	842000	910000	734000	927000	545000	788000	695000	681000	913000	834000	773000	789000	863000	762000	1270000	371000	574000	453000	817000	558000	859000	564000	550000	1020000	1260000	682000	1480000	883000
Solamine	96.6	214.229	214.21577:171819 215.21912:0 216.22248:0		C12H29N3	QUMHDXJIDPCZCB-UHFFFAOYSA-N	93400	114000	252000	107000	178000	192000	278000	191000	42800	386000	156000	192000	85500	118000	151000	268000	109000	205000	174000	76100	80800	141000	283000	213000	130000	156000	98400	217000	112000	119000	69600	188000	73400	194000	109000	135000	40600	119000	285000	227000	198000	314000	178000
Methyl 2-propenyl pentasulfide	100	214.916	214.91692:9282460 215.92027:0 216.92363:863729		C4H8S5	BFVOYECMMKLFQJ-UHFFFAOYSA-N	22600000	40100000	27200000	29900000	43900000	53200000	11600000	22000000	6040000	15400000	33300000	13600000	13800000	16600000	53400000	15900000	31100000	13300000	17400000	25600000	26700000	8520000	18700000	15900000	16000000	26400000	13400000	22300000	40800000	36500000	17800000	31500000	36600000	13400000	29000000	52400000	29500000	43100000	23400000	77100000	26600000	54100000	62400000
Sphondin	65.5	215.035	215.01564:91705584 216.01899:8917408 217.02235:2563386	55.54162:35275 56.0933:37715 57.36174:34420 66.14641:36417 74.07961:35356 79.66173:40864 81.76109:40806 82.44241:36905 164.14716:44023 215.01619:78656	C12H8O4	DLCJNIBLOSKIQW-UHFFFAOYSA-N	845000000	859000000	857000000	864000000	1030000000	750000000	540000000	393000000	569000000	547000000	545000000	830000000	844000000	882000000	513000000	909000000	979000000	1000000000	969000000	915000000	959000000	1020000000	1010000000	1030000000	1030000000	1010000000	754000000	803000000	809000000	782000000	777000000	1020000000	1030000000	763000000	1050000000	1070000000	1690000000	1750000000	1740000000	1740000000	1760000000	773000000	767000000
Dethiobiotin	100	215.139	215.13837:2042296 216.14172:0 217.14508:0		C10H18N2O3	AUTOLBMXDDTRRT-JGVFFNPUSA-N	2460000	3630000	5350000	5810000	5040000	6260000	2420000	1940000	2010000	2730000	5260000	2660000	1300000	2810000	2590000	2930000	6650000	7320000	5450000	3670000	8890000	4030000	3240000	3760000	4410000	1570000	1640000	5560000	2490000	2510000	3410000	2300000	2990000	1530000	3710000	4850000	5860000	5930000	6670000	5570000	7410000	1040000	1660000
2-Hexyl-3-phenyl-2-propenal	99.7	215.144	215.14806:2086448 216.15141:0 217.15477:4475048		C15H20O	GUUHFMWKWLOQMM-NTCAYCPXSA-N	13300000	10200000	13900000	12000000	16600000	6880000	7050000	9370000	11100000	8910000	17800000	8640000	16400000	7550000	9030000	8760000	9920000	10400000	8570000	8750000	5850000	6670000	15900000	12700000	5740000	4510000	6990000	7610000	7580000	10500000	14500000	16700000	7190000	8840000	6390000	9410000	16200000	5630000	12600000	5370000	9950000	16400000	14000000
Tyramine-O-sulfate	100	216.034	216.0338:3685246 217.03715:303377 218.04051:0		C8H11NO4S	DYDUXGMDSXJQFT-UHFFFAOYSA-N	8630000	6570000	13800000	13200000	9880000	7990000	5410000	6080000	11100000	12300000	11200000	14200000	9880000	9830000	11800000	10500000	4890000	3700000	4380000	4890000	6270000	9990000	11100000	12900000	14300000	8250000	12200000	12800000	8040000	7570000	9410000	6490000	11000000	8820000	4230000	14900000	17600000	6190000	10300000	6530000	10300000	8140000	12900000
gamma-Glutamyl-L-putrescine	100	216.135	216.13399:164561 217.13734:0 218.1407:0		C9H19N3O3	WKGTVHGVLRCTCF-ZETCQYMHSA-N	129000	6440	102000	6440	6440	6440	6440	90200	6440	6440	80800	6440	6440	6440	6440	64400	85100	6440	77300	6440	6440	6440	71200	87200	6440	70900	224000	91500	101000	79500	106000	6440	6440	6440	6440	6440	6440	74000	133000	6440	6440	6440	117000
Deoxyhypusine	89.2	216.172	216.19568:225683 217.19903:0 218.20239:0		C10H23N3O2	PGPFBXMCOQNMJO-VIFPVBQESA-N	428000	392000	430000	602000	361000	554000	385000	369000	532000	358000	232000	242000	404000	305000	330000	73600	538000	220000	339000	253000	196000	133000	248000	166000	152000	250000	106000	364000	297000	228000	365000	230000	159000	234000	145000	282000	336000	306000	219000	345000	221000	397000	694000
N-gamma-L-Glutamyl-D-alanine	99.9	217.083	217.08138:11063369 218.08473:1737737 219.08809:557334		C8H14N2O5	WQXXXVRAFAKQJM-UHFFFAOYSA-N	37500000	44600000	35700000	40100000	37300000	37800000	40600000	45300000	38700000	38600000	39600000	39200000	36100000	33900000	38900000	35300000	49100000	52600000	50400000	53200000	49700000	29100000	30800000	29500000	26200000	29300000	44100000	71600000	64600000	68000000	79200000	35300000	37800000	53300000	35700000	38000000	17000000	17200000	16800000	17300000	12300000	55900000	60500000
Isoketocamphoric acid	99.8	217.107	217.10403:4094874 218.10738:543426 219.11074:0		C10H16O5	WLXCRBOZJKAXCC-UHFFFAOYSA-N	14000000	20700000	14600000	6950000	19100000	11700000	17400000	10600000	11200000	14600000	13400000	15000000	16800000	7980000	15900000	11100000	11400000	19400000	10200000	10000000	19900000	8110000	11800000	7040000	7150000	12800000	7830000	4950000	6860000	9390000	7120000	4300000	12900000	7590000	6330000	15200000	8610000	6520000	5650000	14200000	16200000	12900000	13400000
Sakacin P	100	217.118	217.1178:8958676 218.12115:1126718 219.12451:738546		C9H16N2O4	VMETVXNVLXCEFC-UHFFFAOYSA-N	13700000	15600000	14300000	16900000	1360000	16300000	20500000	16200000	21100000	21500000	1950000	4390000	4590000	20200000	21700000	22100000	19500000	19300000	2390000	3550000	20300000	10500000	10500000	10900000	10400000	10300000	23700000	176000	23600000	22000000	23800000	15300000	16500000	28900000	18900000	15900000	4260000	3450000	4320000	3590000	3790000	27700000	24400000
3-[4-Hydroxy-3-(3-methyl-2-butenyl)phenyl]-2-propenal	100	217.122	217.12195:4478166 218.1253:482494 219.12866:0		C14H16O2	FNDJBOATFIWAJR-ONEGZZNKSA-N	13600000	9550000	11400000	11600000	22000000	6320000	9970000	17000000	17200000	8760000	26000000	7590000	8170000	13700000	23500000	19400000	9380000	30500000	23200000	17700000	7220000	9660000	15100000	3740000	5290000	8490000	7110000	11200000	13000000	8190000	5720000	11400000	17500000	12900000	17800000	21500000	16200000	14700000	11300000	4470000	9480000	11200000	20200000
Dendrolasin	66.3	217.16	217.1218:5096156 218.12515:377238 219.12851:0	53.91192:2361 56.96548:6031 59.58923:2575 80.7829:2753 89.76:2768 95.00156:3330 97.66579:3031 101.6893:2873 104.55645:3123 105.0492:2569 191.4045:3411 217.10306:16940	C15H22O	LZBXPXAOYQVZEC-RIYZIHGNSA-N	27400000	44100000	25600000	39800000	13000000	29500000	35400000	26900000	35200000	35200000	58600000	29700000	19200000	31500000	41000000	30400000	8870000	13300000	16100000	16300000	41100000	15300000	19600000	18800000	34400000	23300000	7940000	14700000	8370000	6570000	11800000	28800000	27700000	19600000	37600000	10700000	6180000	9980000	7330000	13800000	5080000	22900000	11600000
Furanoeremophilane	78.8	217.16	217.14561:4303637 218.14896:489195 219.15232:0	56.96565:7788 59.56001:3271 65.04463:2751 110.33311:3410 217.10474:16995	C15H22O	LCYZOSVRKHROOX-UHFFFAOYSA-N	24400000	7940000	11500000	13000000	16500000	26800000	4260000	10000000	11200000	11800000	6740000	8900000	7950000	11400000	8570000	9930000	8900000	18500000	8680000	11500000	8760000	9500000	21500000	29300000	10200000	12000000	6700000	10400000	4410000	8010000	11000000	11200000	18000000	10300000	11000000	12300000	19000000	12700000	23400000	30900000	10100000	27300000	7670000
4-Nitrophenyl sulfate	74.9	217.976	217.93848:2448440 218.94183:0 219.94519:6033639		C6H5NO6S	JBGHTSSFSSUKLR-UHFFFAOYSA-N	8790000	10400000	9560000	6890000	5780000	4120000	8580000	3820000	5960000	8700000	8270000	6310000	4930000	4650000	4010000	4120000	11800000	13700000	9180000	6310000	5950000	7290000	6150000	6770000	4570000	9420000	7960000	4800000	6060000	4440000	3500000	5200000	7790000	4610000	6620000	1740000	5290000	5880000	6450000	8180000	3330000	5840000	5400000
Imidazole acetol-phosphate	99.2	219.018	219.01135:3986769 220.0147:143146 221.01806:686572		C6H9N2O5P	YCFFMSOLUMRAMD-UHFFFAOYSA-N	3640000	2930000	3390000	5640000	6890000	7590000	5930000	4770000	2800000	2150000	2470000	2080000	946000	2520000	4730000	2500000	20700000	11800000	23800000	18400000	19400000	5140000	2160000	3760000	2270000	2100000	2150000	4670000	3600000	1560000	3610000	4270000	8700000	5070000	2860000	4690000	4750000	22000000	6730000	13300000	2760000	2040000	4660000
Rapalexin B	99.9	219.023	219.02612:35595452 220.02947:2261658 221.03283:5674477		C10H8N2O2S	RIANPHYYVJUMIF-UHFFFAOYSA-N	41000000	39700000	44200000	50100000	57000000	57000000	56300000	57600000	54100000	61200000	58200000	51500000	56200000	50300000	55400000	59300000	51000000	60500000	64200000	59700000	64800000	23100000	25000000	31500000	25900000	25100000	59200000	51400000	46300000	52400000	45400000	33400000	33300000	103000000	35200000	38400000	32600000	33100000	32900000	33300000	38800000	111000000	95900000
(R)-Bitalin A	100	219.102	219.10104:688627 220.10439:180415 221.10775:0		C13H14O3	JRWKMIYLVXKKAN-UHFFFAOYSA-N	1140000	1150000	1250000	1140000	1070000	1050000	385000	481000	93700	421000	154000	789000	1100000	565000	996000	408000	410000	406000	328000	272000	114000	3560000	3220000	1800000	3890000	3010000	604000	896000	270000	172000	480000	652000	1260000	196000	898000	349000	220000	53100	101000	117000	72200	121000	176000
N-Acetylserotonin	100	219.113	219.1143:562492 220.11765:746649 221.12101:234050		C12H14N2O2	MVAWJSIDNICKHF-UHFFFAOYSA-N	2090000	1040000	1100000	1360000	942000	811000	709000	2140000	714000	644000	970000	864000	890000	927000	1150000	946000	1050000	570000	516000	1450000	1680000	1170000	1160000	898000	1450000	755000	446000	785000	1820000	900000	827000	1460000	1110000	1830000	725000	906000	1220000	589000	1660000	991000	1000000	1450000	1370000
L-Lysopine	100	219.134	219.13339:3865341 220.13674:2479665 221.1401:11529573		C9H18N2O4	ZZYYVZYAZCMNPG-UHFFFAOYSA-N	13400000	6020000	14600000	14800000	17800000	17900000	7580000	7850000	7200000	7440000	6820000	30100000	15400000	15200000	30900000	28100000	3490000	9840000	6380000	7670000	5610000	5190000	6700000	10500000	8110000	3970000	7700000	8210000	5990000	3710000	1760000	26000000	21500000	9010000	20700000	18600000	9040000	6170000	6840000	11400000	4380000	16000000	14700000
Isoamyl cinnamate	100	219.138	219.13731:273326 220.14066:0 221.14402:118211		C14H18O2	JFHCDEYLWGVZMX-HJWRWDBZSA-N	316000	814000	756000	397000	404000	278000	390000	338000	267000	359000	263000	659000	326000	240000	382000	167000	367000	656000	349000	477000	270000	209000	339000	451000	492000	100000	318000	319000	137000	127000	208000	133000	398000	258000	492000	259000	173000	274000	354000	456000	557000	613000	390000
Dehydrofukinone	99.6	219.174	219.16994:2858255 220.17329:654872 221.17665:1171279		C15H22O	DZOKWSREAZGFFC-XHDPSFHLSA-N	628000	728000	1620000	2080000	2790000	1070000	5900000	4530000	5500000	6910000	4900000	6640000	4860000	5680000	5690000	4410000	1460000	1190000	4340000	1120000	951000	372000	177000	223000	15100	1190000	452000	1060000	457000	636000	1060000	1870000	3920000	7540000	7580000	4190000	304000	522000	202000	407000	151000	9530000	9990000
(3E,7E)-4,8,12-Trimethyl-1,3,7,11-tridecatetraene	100	219.211	219.21048:1819550 220.21383:314894 221.21719:94567		C16H26	CWLVBFJCJXHUCF-ZAYWLTRMSA-N	10200000	11100000	5280000	12800000	13400000	11400000	6260000	6530000	10800000	8150000	10100000	12100000	7870000	3670000	8600000	7970000	11200000	4800000	5600000	6140000	3400000	4130000	5590000	8490000	3270000	5850000	7100000	11600000	12000000	11200000	8640000	5310000	12500000	2680000	11300000	9170000	13500000	5540000	5600000	10700000	4280000	10500000	4300000
S-(3-Oxo-3-carboxy-n-propyl)cysteine	99.5	220.029	220.02365:671845 221.027:1623150 222.03036:0		C7H11NO5S	MXVUEJUCBIAFCN-UHFFFAOYSA-N	571000	1270000	666000	806000	1020000	817000	710000	797000	722000	335000	411000	318000	435000	502000	150000	805000	582000	780000	1320000	737000	930000	895000	459000	894000	729000	883000	956000	306000	1270000	595000	543000	473000	1850000	330000	690000	533000	1060000	1230000	1150000	577000	449000	411000	487000
Methylpolysilicone	100	220.078	220.0775:448951 221.08085:0 222.08421:0		C7H21O2Si3	SWGZAKPJNWCPRY-UHFFFAOYSA-N	205000	200000	322000	159000	126000	507000	58900	28600	135000	99500	48800	178000	139000	242000	303000	40000	65300	56800	73200	33300	88700	231000	288000	417000	293000	601000	20100	218000	151000	92800	162000	497000	561000	128000	477000	384000	90600	55100	79600	130000	78300	134000	182000
Pantothenic acid	100	220.118	220.11739:3756076 221.12074:17554562 222.1241:2150126		C9H17NO5	GHOKWGTUZJEAQD-UHFFFAOYSA-N	12800000	28300000	27800000	28000000	14800000	35100000	19200000	9220000	11100000	9480000	11900000	28100000	23600000	9010000	32200000	10300000	25000000	22800000	22600000	9340000	15900000	21600000	9280000	12100000	26200000	11500000	18600000	6690000	11000000	14000000	20600000	20600000	13500000	3430000	15200000	10000000	4760000	24600000	8430000	8720000	27200000	30600000	16800000
Tanakamine	99.8	220.133	220.13004:2846290 221.13339:827503 222.13675:0		C13H17NO2	YIOZHBVIUYOSFP-UHFFFAOYSA-N	13600000	9300000	11600000	10200000	9710000	13600000	20400000	4790000	13300000	12600000	11500000	15200000	17300000	3220000	7710000	5550000	9930000	6220000	7030000	15300000	14500000	1230000	15100000	5880000	9210000	13600000	6600000	8870000	14500000	8930000	9940000	4150000	9120000	13200000	4660000	11400000	13000000	9810000	14600000	5410000	11700000	5270000	6230000
1-Methyl-pyrogallol-3-O-sulphate	100	221.011	221.01273:9075798 222.01608:0 223.01944:0		C7H8O6S	NTXOJWKIHIOUQN-UHFFFAOYSA-N	27800000	33600000	19400000	28200000	30900000	30500000	8500000	15300000	13700000	9500000	13300000	32300000	31600000	35600000	32000000	30100000	38500000	35300000	29100000	33600000	33700000	39100000	44100000	39500000	45800000	40900000	26400000	29100000	24300000	29500000	25300000	29700000	29300000	18900000	31300000	28100000	68700000	61600000	74400000	30500000	29400000	15200000	22500000
S-(2,5-Dimethyl-3-furanyl) 2-furancarbothioate	100	221.028	221.02638:3536139 222.02973:481497 223.03309:384775		C11H10O3S	IHJDHYVSIRCWIT-UHFFFAOYSA-N	5500000	13000000	15300000	7710000	19500000	11000000	6010000	9090000	5690000	8010000	7220000	10700000	7590000	4050000	9110000	4510000	8480000	8820000	12200000	4300000	7550000	3140000	11300000	3950000	11900000	4320000	3530000	4190000	5060000	4120000	2810000	12900000	16000000	5450000	14200000	15400000	4940000	5480000	6230000	2900000	5280000	8850000	9820000
Dracunculin	99.9	221.044	221.0417:5304736 222.04505:521959 223.04841:1769756		C11H8O5	GHIKZCCKJTXOGO-UHFFFAOYSA-N	6780000	5230000	6620000	6150000	7340000	7030000	6730000	7130000	5440000	6900000	6210000	6010000	6850000	6040000	7300000	7370000	9000000	8910000	10200000	8240000	8750000	3860000	3630000	4180000	4210000	4010000	3710000	3060000	2650000	3750000	2350000	4550000	4660000	15200000	4670000	4570000	2660000	2150000	3170000	2930000	2750000	14400000	13300000
Brassitin	70.4	221.074	221.0916:12725883 222.09495:1365081 223.09831:0	50.95902:8086 56.9655:16744 70.93347:8656 78.94653:9351 82.02911:10245 82.87287:8701 94.06544:10385 95.04929:13252 98.90158:8806 103.05453:86708 104.04968:150073 115.05439:25116 118.11904:11273 120.08056:16700 130.06491:736301 132.04416:481861 146.05971:11802 149.59279:10765 156.06723:16821 156.97398:24368 157.07533:61297 158.05972:140978 162.60992:10091 174.98451:207397 175.08621:61646 185.78851…	C11H12N2OS	GHGDPZHQDKPWOJ-UHFFFAOYSA-N	58800000	138000000	140000000	135000000	163000000	161000000	120000000	73400000	106000000	120000000	58100000	104000000	200000000	130000000	83500000	176000000	36000000	52100000	94600000	63500000	92000000	185000000	186000000	184000000	172000000	173000000	110000000	84100000	122000000	117000000	44000000	145000000	210000000	85300000	133000000	94500000	122000000	61600000	95300000	133000000	70700000	89300000	99000000
2,6-Di-tert-butyl-1,4-benzoquinone	99.4	221.154	221.14816:648498 222.15151:0 223.15487:0		C14H20O2	RDQSIADLBQFVMY-UHFFFAOYSA-N	966000	689000	1320000	408000	591000	892000	1650000	189000	2310000	1240000	1020000	1790000	500000	105000	814000	34100	400000	337000	404000	984000	836000	3410	1120000	511000	398000	696000	171000	369000	558000	197000	906000	393000	1670000	836000	1230000	1480000	1170000	472000	539000	648000	3230000	627000	717000
Farnesal	55.4	221.19	221.14818:3787266 222.15153:1340197 223.15489:190027	50.15435:2787 53.00288:5186 53.03932:7426 55.01851:2936 55.0549:36546 56.96545:190819 64.89758:2996 65.03927:4507 66.92914:2722 67.05148:4341 67.05483:47948 69.07037:7873 71.45348:3086 71.95238:19808 72.23855:3409 73.46618:2674 74.14206:2692 74.97573:3891 75.93224:3383 79.05467:23551 81.07029:22305 82.51545:10561 83.97613:4080 89.52309:12310 91.0542:4914 91.52065:13467 92.52829:3591 93.06993:7556…	C15H24O	YHRUHBBTQZKMEX-YFVJMOTDSA-N	37500000	14600000	31600000	28900000	14300000	25200000	12800000	20600000	32400000	18500000	35900000	33400000	21800000	37000000	21500000	23100000	19200000	32200000	20000000	41200000	10000000	18000000	13800000	21100000	13200000	29700000	13100000	17700000	13100000	29100000	12000000	19000000	30000000	14900000	17200000	13900000	13200000	12300000	12400000	27400000	30900000	17500000	15800000
2-Bromo-1H-indole-3-carboxaldehyde	94.6	221.956	221.97266:2752516 222.97601:41260040 223.97937:8519319		C9H6BrNO	WIRLVLFYTTULCM-UHFFFAOYSA-N	13000000	7420000	8710000	9550000	13400000	11100000	8600000	5580000	8510000	6870000	9360000	9430000	5910000	6490000	8220000	5280000	10200000	2210000	1770000	2170000	1920000	7960000	5880000	9490000	13100000	10100000	6440000	9640000	4270000	7570000	13200000	9100000	8070000	7120000	4570000	6690000	7890000	12300000	11900000	7870000	13800000	7390000	8800000
Brassicanal C	99.7	222.023	222.0192:3254080 223.02255:0 224.02591:0		C10H9NO3S	OWWULYVDNVCJLP-UHFFFAOYSA-N	2920000	2300000	2860000	2570000	2520000	2490000	6700000	6510000	5210000	6630000	6000000	3060000	5070000	2190000	2530000	2870000	260000	377000	578000	204000	798000	3000000	3290000	3000000	3860000	2340000	8410000	6130000	5900000	6120000	5410000	3800000	3460000	986000	4370000	3770000	225000	16100	16100	16100	161000	556000	712000
N-Acetyl-L-tyrosine	100	222.077	222.07852:652429 223.08187:0 224.08523:7166915		C11H13NO4	CAHKINHBCWCHCF-JTQLQIEISA-N	306000	604000	15900	15900	15900	15900	669000	659000	621000	437000	188000	348000	509000	733000	974000	367000	518000	229000	214000	221000	1030000	171000	15900	15900	186000	15900	15900	15900	184000	15900	264000	360000	15900	666000	594000	245000	225000	15900	15900	159000	203000	207000	1330000
Hydrocotarnine	99.2	222.113	222.11902:475901 223.12237:0 224.12573:0		C12H15NO3	XXANNZJIZQTCBP-UHFFFAOYSA-N	148000	427000	578000	366000	95500	604000	1110000	616000	672000	659000	878000	419000	159000	548000	247000	774000	67800	585000	976000	285000	434000	109000	119000	128000	191000	147000	35900	146000	158000	145000	191000	472000	255000	38300	1230000	355000	143000	67300	153000	98600	143000	33800	93900
Tigloidine	99.7	222.15	222.14598:841289 223.14933:0 224.15269:147448		C13H21NO2	UVHGSMZRSVGWDJ-RUDMXATFSA-N	1660000	1710000	1060000	1460000	850000	1620000	3300000	388000	3270000	1580000	2190000	986000	1330000	305000	1180000	77500	861000	476000	401000	825000	1420000	6780	3670000	1160000	916000	1740000	362000	729000	893000	67800	419000	560000	1840000	1890000	1680000	1780000	1820000	746000	807000	108000	2800000	1480000	1180000
N-Isobutyl-2,4,8-decatrienamide	99.9	222.185	222.1825:161894 223.18585:0 224.18921:0		C14H23NO	OCUXKVCDBHKIIP-ZIVSJQOCSA-N	97900	366000	85300	97400	327000	363000	67700	360000	89500	135000	24400	133000	102000	185000	109000	66000	73400	172000	134000	104000	33400	57000	41700	111000	33400	326000	97100	36300	168000	70200	40200	150000	245000	50400	204000	239000	147000	157000	93500	112000	99300	149000	251000
Cysteinyl-Cysteine	71.9	223.022	222.98106:233712 223.98441:0 224.98777:1148935		C6H12N2O3S2	OABOXRPGTFRBFZ-UHFFFAOYSA-N	526000	216000	128000	7340	115000	7340	346000	113000	7340	182000	96200	210000	164000	245000	7340	116000	108000	84000	7340	183000	76300	101000	201000	273000	7340	88500	82900	206000	73400	120000	242000	7340	7340	75800	97800	144000	113000	99600	118000	7340	103000	142000	237000
Dehydrochorismic acid	100	223.025	223.02408:51008880 224.02743:9291087 225.03079:1400893	53.00316:103932 56.96549:662285 64.35374:27162 69.54655:33506 71.95259:63778 73.01151:130389 103.70617:41668 103.9245:49377 115.007:48126 119.901:2887344 125.98081:38034 130.98378:84940 137.91145:380536 146.97939:38797 155.92181:66037 178.95132:60397 196.96039:226317 214.97063:45300	C10H8O6	LKNPFOZIOWXDQS-UHFFFAOYSA-N	73700000	210000000	177000000	175000000	259000000	221000000	306000000	698000000	216000000	174000000	281000000	174000000	24100000	126000000	477000000	201000000	213000000	211000000	235000000	199000000	108000000	244000000	146000000	195000000	176000000	164000000	185000000	182000000	365000000	201000000	223000000	54000000	170000000	213000000	223000000	270000000	229000000	195000000	174000000	186000000	205000000	188000000	260000000
p-Coumaroyl glycolic acid	100	223.06	223.05937:5235097 224.06272:534006 225.06608:725662		C11H10O5	RMPWEBYRPJQKNT-ZZXKWVIFSA-N	19500000	19700000	24600000	24600000	24800000	25100000	19600000	19600000	17400000	20000000	20100000	21700000	23600000	19900000	21300000	21200000	17700000	32200000	34300000	30900000	30900000	22400000	25100000	23900000	24600000	23600000	16900000	20500000	20700000	21200000	24200000	21400000	22900000	15800000	23000000	22900000	21000000	22700000	18800000	21600000	20800000	20600000	24900000
2,4,6-Triethyl-1,3,5-trithiane	47.9	223.064	223.02406:23642384 224.02741:5264655 225.03077:1307702	52.46305:6733 53.00284:15615 53.83443:6982 55.16935:8234 55.37026:7186 55.95761:10945 56.07704:7665 56.96549:430135 61.01134:23563 61.94569:8012 67.05459:8218 70.99556:11106 71.95238:41571 73.01118:26737 74.97591:7317 79.05466:11249 81.07008:13587 84.95992:7689 88.93693:13937 99.0267:12830 104.91359:7587 104.98262:11832 115.00679:18038 119.90093:88599 130.98323:26716 133.01668:9161 135.89624:1581…	C9H18S3	PHQSYHLEPPMJSU-UHFFFAOYSA-N	231000000	229000000	233000000	229000000	270000000	266000000	108000000	54400000	65200000	57600000	76000000	114000000	37200000	94900000	52300000	84500000	408000000	289000000	381000000	272000000	613000000	106000000	99300000	97400000	74800000	87800000	25100000	63200000	54100000	34400000	45900000	152000000	368000000	234000000	184000000	283000000	72000000	34400000	24000000	31500000	74300000	184000000	265000000
Hydroxykynurenine	100	223.072	223.07236:735828 224.07571:341857 225.07907:0		C10H12N2O4	VCKPUUFAIGNJHC-UHFFFAOYSA-N	1110000	1980000	1860000	1100000	2060000	2010000	674000	764000	484000	440000	582000	3100000	2970000	1780000	1830000	2510000	428000	349000	722000	741000	553000	2200000	1310000	1640000	2660000	1170000	931000	1490000	333000	421000	810000	2080000	2220000	578000	1300000	1930000	2020000	1810000	1050000	1070000	1330000	334000	255000
Glycyl-Phenylalanine	100	223.108	223.10692:217893 224.11027:0 225.11363:0		C11H14N2O3	JBCLFWXMTIKCCB-UHFFFAOYSA-N	81900	93700	105000	6070	72500	111000	109000	66900	6070	155000	6070	519000	385000	239000	354000	198000	6070	63000	6070	6070	156000	194000	6070	64600	78900	60700	6070	99000	6070	6070	108000	62600	81600	263000	148000	117000	73600	6070	6070	6070	74800	218000	91900
Risbitin	99.4	223.169	223.16373:355870 224.16708:26702 225.17044:0		C14H22O2	XSCYYIVXGBKTOC-GZZJDILISA-N	2090000	1270000	1050000	1160000	863000	599000	1500000	1120000	1310000	1380000	1640000	1090000	1150000	737000	1150000	1460000	959000	1720000	1340000	1130000	398000	287000	895000	871000	700000	623000	1050000	825000	1070000	462000	801000	985000	864000	870000	914000	1100000	1390000	886000	491000	591000	1030000	1300000	1050000
4-methyl-5-(2-phosphonooxyethyl)thiazole	98.8	224.014	224.0218:11583668 225.02515:2236778 226.02851:574429		C6H10NO4PS	OCYMERZCMYJQQO-UHFFFAOYSA-N	30900000	40500000	35100000	51900000	27400000	13200000	54600000	63600000	20100000	49600000	14300000	53500000	73300000	45200000	34300000	36800000	22300000	20900000	17600000	26400000	22700000	19600000	54600000	22300000	13600000	40200000	55900000	18200000	55100000	61500000	41200000	24100000	45200000	47900000	27800000	58700000	16600000	67300000	27900000	23800000	41900000	18100000	28900000
(2E,4E)-Decadienoic isobutylamide	100	224.201	224.20004:924266 225.20339:157456 226.20675:0		C14H25NO	MAGQQZHFHJDIRE-QNRZBPGKSA-N	1160000	1430000	5840000	4760000	3190000	6850000	762000	3470000	3920000	5140000	1300000	2690000	1440000	3040000	3070000	3490000	1830000	2050000	6520000	3220000	2330000	2210000	1280000	3290000	2840000	1130000	2750000	2310000	2130000	1440000	1250000	5080000	1370000	1050000	2500000	1830000	1190000	807000	4410000	2830000	1070000	2960000	1050000
2,2'-Dithenyl sulfide	93.8	224.987	224.96927:304068 225.97262:775247 226.97598:265771		C10H10S3	PVTVLOMEQYIVFW-UHFFFAOYSA-N	215000	4850	470000	48500	488000	240000	237000	309000	297000	63200	165000	255000	194000	158000	337000	580000	63300	54600	134000	227000	63600	180000	163000	178000	208000	114000	291000	74700	170000	157000	163000	267000	227000	224000	283000	377000	205000	267000	360000	267000	304000	269000	492000
Bis(2-furanylmethyl) disulfide	95.3	225.005	225.02039:2883968 226.02374:2181365 227.0271:12071734		C10H10O2S2	CBJPZHSWLMJQRI-UHFFFAOYSA-N	11800000	5160000	9050000	4220000	10900000	7580000	3020000	3250000	2130000	2540000	2620000	1650000	1380000	2030000	3500000	3150000	15800000	6200000	5170000	5810000	6100000	2770000	2240000	3690000	1400000	1670000	1420000	605000	1610000	1600000	1270000	9050000	11600000	5830000	3910000	7540000	1120000	1700000	2270000	1310000	1550000	3340000	5890000
Elenolide	100	225.076	225.07509:828603 226.07844:115455 227.0818:0		C11H12O5	TXTINTVPMBCGKO-XVNBXDOJSA-N	3200000	2720000	3500000	3060000	3050000	3210000	2630000	969000	2500000	2790000	2590000	3250000	3320000	2960000	3230000	1480000	1890000	4130000	1550000	3150000	4200000	2160000	3640000	2580000	2530000	2650000	1910000	2930000	2910000	2810000	2690000	3300000	3220000	3090000	2350000	3550000	3120000	2770000	2620000	2790000	1380000	2160000	2530000
1-Methyl-6-phenyl-1H-imidazo[4,5-b]pyridin-2-amine	99.4	225.113	225.11876:135294 226.12211:0 227.12547:0		C13H12N4	UQVKZNNCIHJZLS-UHFFFAOYSA-N	197000	2780	2780	2780	100000	51500	177000	141000	84400	165000	129000	107000	208000	137000	214000	345000	85600	101000	76500	68100	97300	75200	2780	36100	86900	41200	34500	2780	28600	2780	30900	29500	27800	29600	35100	45100	31200	2780	2780	34300	45600	42700	2780
2,4,6-trinitrotoluene	88.7	226.011	225.9861:1525910 226.98945:0 227.99281:486995		C7H5N3O6	SPSSULHKWOKEEL-UHFFFAOYSA-N	11200000	5400000	6970000	6220000	7310000	7720000	8040000	5080000	2680000	5540000	3840000	5730000	6100000	8490000	6310000	3860000	2860000	4900000	2950000	4340000	3140000	4860000	1680000	2300000	5830000	4370000	4200000	4050000	5750000	2180000	4970000	8530000	3030000	5270000	6750000	5030000	5670000	6780000	4800000	3650000	3580000	6300000	6350000
5-(2'-Carboxyethyl)-4,6-Dihydroxypicolinate	96.3	226.036	226.04945:5071082 227.0528:0 228.05616:0		C9H9NO6	PAKGMMKOUIXEKV-UHFFFAOYSA-N	11800000	8320000	10400000	12400000	19200000	12400000	6790000	14500000	5800000	9550000	7560000	8050000	13700000	5740000	8030000	21600000	16600000	10800000	6810000	10600000	13100000	10100000	16900000	16900000	16000000	12400000	15100000	21800000	8310000	20900000	8240000	7320000	16600000	20100000	12900000	20300000	16000000	10300000	10500000	15200000	8600000	34200000	9590000
Cytokinin B	61.3	226.109	226.11806:23656350 227.12141:642950 228.12477:469306	56.0502:132771 56.96548:39648 60.05634:59998 64.53046:15485 67.34348:12565 69.91087:12277 70.0657:386995 71.0499:13281 72.08133:34226 84.04485:236677 91.05447:53370 93.07015:26885 95.04935:28060 103.05449:181564 105.07059:23199 116.07008:16860 120.08073:272939 130.06429:38548 130.09676:15978 143.07236:18393 156.08031:16875 158.09236:19638 174.98457:112206 175.11821:29832 186.091:51168 216.90396:1…	C12H11N5	NWBJYWHLCVSVIJ-UHFFFAOYSA-N	201000000	207000000	212000000	210000000	244000000	237000000	187000000	181000000	63100000	183000000	195000000	249000000	273000000	186000000	247000000	239000000	88200000	124000000	131000000	134000000	128000000	215000000	200000000	198000000	187000000	192000000	348000000	351000000	349000000	338000000	369000000	296000000	313000000	46300000	295000000	315000000	335000000	352000000	308000000	366000000	342000000	70800000	64300000
4-(Dimethylamino)azobenzene	99	226.134	226.12691:240569 227.13026:164340 228.13362:118620		C14H15N3	JCYPECIVGRXBMO-NXVVXOECSA-N	473000	145000	220000	144000	281000	198000	184000	480000	360000	634000	498000	625000	511000	444000	491000	1010000	35600	172000	264000	149000	316000	199000	281000	225000	215000	214000	68800	47900	26900	29500	86300	418000	791000	102000	998000	735000	50100	36400	41000	2690	184000	141000	80500
4,5-Dimethyl-2-octylthiazole	94.4	226.162	226.17938:1014151 227.18273:333301 228.18609:404593		C13H23NS	HGRFDZGIRVFJRV-UHFFFAOYSA-N	7630000	7260000	10300000	9110000	4890000	6470000	1210000	750000	1140000	572000	948000	3200000	831000	831000	524000	1280000	618000	775000	1690000	1740000	1420000	319000	661000	372000	1300000	561000	747000	784000	942000	1560000	1050000	800000	720000	734000	814000	568000	1670000	553000	382000	604000	914000	1080000	574000
Thiolutin	99.9	226.995	226.99796:1857247 228.00131:143737 229.00467:140179		C8H8N2O2S2	MHMRAFONCSQAIA-UHFFFAOYSA-N	491000	2060000	2530000	1250000	3170000	3650000	310000	596000	725000	536000	361000	2570000	2730000	1600000	1100000	2720000	929000	1080000	1880000	900000	1660000	593000	565000	460000	347000	490000	99900	68600	183000	336000	297000	6300000	9090000	1660000	5670000	7800000	163000	160000	106000	258000	22300	3430000	4300000
L-2-Aminoethyl seryl phosphate	99.5	227.044	227.049:1460704 228.05235:377356 229.05571:3664164		C5H13N2O6P	UQDJGEHQDNVPGU-UHFFFAOYSA-N	4340000	1160000	2670000	2260000	4530000	1430000	394000	474000	563000	888000	667000	2290000	2550000	1750000	1170000	2150000	1790000	868000	1660000	1260000	1950000	2300000	721000	700000	2110000	1540000	786000	1000000	376000	651000	1850000	1260000	1630000	1430000	1080000	2690000	755000	606000	1280000	2070000	2110000	2400000	2750000
3,4-Dimethoxy-1,2-benzenedicarboxylic acid	99.9	227.055	227.05255:290483 228.0559:0 229.05926:0		C10H10O6	QSWJYWSRUJSAFH-UHFFFAOYSA-N	403000	127000	165000	10400	127000	201000	369000	225000	166000	360000	329000	208000	10400	104000	472000	575000	10400	121000	142000	150000	144000	311000	208000	122000	106000	110000	130000	113000	112000	10400	129000	137000	124000	148000	152000	10400	332000	116000	122000	129000	137000	171000	256000
5-Acetylamino-6-formylamino-3-methyluracil	100	227.077	227.07845:9077879 228.0818:3291658 229.08516:256726		C8H10N4O4	RDZNZFGKEVDNPK-UHFFFAOYSA-N	35300000	42200000	30300000	48600000	24400000	25100000	24100000	19400000	24100000	22400000	2930000	8010000	12900000	18400000	25500000	32700000	11000000	17800000	15200000	9170000	12700000	21000000	6360000	27100000	16800000	10700000	7330000	2770000	4490000	15100000	7180000	14000000	10800000	46300000	25500000	12800000	33200000	43800000	27800000	39400000	25600000	46100000	32500000
Verbenalol	99.9	227.091	227.08977:2156069 228.09312:0 229.09648:0		C11H14O5	ICLHTGIHDLYEDX-PPZZJSARSA-N	5120000	5390000	5170000	4560000	5350000	5710000	4790000	4820000	4950000	4690000	4330000	4580000	4570000	4670000	4280000	4650000	7280000	3710000	7910000	7350000	4730000	5530000	4220000	5970000	3780000	5050000	4630000	5720000	3680000	4750000	5310000	3020000	3090000	3760000	3630000	3230000	3480000	2740000	1980000	3170000	3390000	6650000	7790000
Allixin	64.2	227.128	227.12698:5303516 228.13033:654259 229.13369:0	53.03935:11068 55.01865:13187 56.96545:19407 57.03419:12213 67.01835:6549 67.05504:3916 67.57404:2860 69.03409:6143 71.04992:3586 71.95237:4549 81.03395:9901 81.07059:3993 82.04163:3587 83.04956:4673 84.96013:20369 85.02889:30810 85.96335:5952 95.04917:4927 99.04396:4670 101.02347:12996 101.81828:3558 113.02323:54463 117.84331:3560 125.02313:15925 127.03865:26345 128.0463:5946 137.02261:4697 137.…	C12H18O4	OHRPDNHRQKOLGN-UHFFFAOYSA-N	37200000	50500000	79800000	76900000	54800000	54600000	6670000	131000000	25200000	10800000	39600000	129000000	128000000	274000000	282000000	94000000	544000	1780000	931000	1390000	5110000	6220000	36500000	10700000	349000000	28300000	254000	2240000	51000	118000	174000	322000000	125000000	21600000	439000000	368000000	11600000	4730000	8700000	14700000	488000000	21800000	154000000
4-Chloro-6,7-dimethoxy-2-benzoxazolinone	98.5	228.007	228.01556:2255982 229.01891:3116196 230.02227:0		C9H8ClNO4	VTZLLYJSIAQXFJ-UHFFFAOYSA-N	7300000	6610000	6370000	7260000	4760000	6360000	7170000	5650000	9070000	9110000	4790000	1260000	4780000	5970000	3450000	4540000	6620000	5990000	5090000	5030000	5640000	6100000	6040000	7160000	6280000	4750000	6300000	1560000	9610000	6980000	7920000	2780000	9420000	6280000	4010000	3430000	9260000	6450000	6500000	6650000	7410000	4990000	7450000
Pteleine	99.9	228.067	228.06419:1849265 229.06754:428438 230.0709:0		C13H11NO3	ALLQMEDAYDKMIO-UHFFFAOYSA-N	5000000	5040000	6230000	9270000	7520000	3930000	1310000	2100000	1460000	1390000	2010000	1390000	3490000	1690000	5170000	3860000	3800000	2120000	3450000	3180000	2140000	4230000	2850000	4680000	3250000	6210000	1040000	4700000	3390000	1950000	965000	4270000	7220000	4520000	5470000	5430000	2410000	5070000	5190000	4430000	5830000	3220000	3850000
Orgothionenine	100	228.081	228.08226:633319 229.08561:0 230.08897:0		C9H15N3O2S	SSISHJJTAXXQAX-UHFFFAOYSA-N	10600	98800	2170000	831000	3060000	2520000	60800	72900	60700	368000	660000	707000	570000	604000	668000	545000	1170000	645000	232000	246000	380000	845000	205000	811000	713000	1360000	1480000	2390000	1150000	2580000	3410000	1940000	556000	686000	790000	1700000	2840000	541000	1270000	1440000	897000	2080000	2310000
Butenylcarnitine	99.7	228.124	228.12013:160407 229.12348:171753 230.12684:0		C11H19NO4	HQDBMDGXEZLSNK-CYNONHLPSA-N	114000	216000	89800	158000	257000	43000	144000	132000	143000	60400	87700	148000	79100	259000	234000	26800	145000	143000	141000	134000	171000	145000	169000	33800	46000	37100	180000	233000	249000	148000	103000	27900	29200	161000	40300	234000	127000	190000	241000	127000	149000	87200	89700
N1,N8-Diacetylspermidine	89.8	228.172	228.19504:547188 229.19839:69602 230.20175:0		C11H23N3O2	BKCVMAZDKFQPHB-UHFFFAOYSA-N	2840000	2360000	2150000	4780000	3730000	1730000	556000	162000	228000	414000	491000	378000	1090000	654000	302000	474000	231000	270000	333000	478000	114000	392000	399000	212000	542000	106000	479000	341000	488000	196000	445000	321000	567000	541000	267000	703000	424000	618000	528000	266000	441000	339000	843000
Xestoaminol C	99.9	228.233	228.23163:989072 229.23498:120410 230.23834:0		C14H31NO	WMUMHAZHWIUBPN-UONOGXRCSA-N	4610000	4160000	2550000	4480000	8100000	7040000	4050000	5090000	4510000	2450000	4070000	2330000	4830000	2780000	1910000	3820000	2510000	3860000	3570000	4300000	2970000	937000	4700000	4250000	2930000	3100000	5800000	6300000	2890000	4950000	6800000	2900000	2810000	4860000	4470000	3140000	6060000	2260000	4510000	2000000	5190000	2890000	1380000
D-Ribose 5-phosphate	100	229.012	229.01237:3701076 230.01572:0 231.01908:1821224		C5H11O8P	KTVPXOYAKDPRHY-SOOFDHNKSA-N	26300000	17500000	15900000	7050000	19600000	11700000	6400000	12300000	5190000	23300000	5460000	7920000	10100000	7320000	11800000	10700000	3900000	7930000	7980000	9530000	6490000	4950000	5090000	12800000	3010000	4600000	2890000	9160000	9960000	6630000	1840000	17700000	15400000	14600000	26100000	19100000	8190000	11000000	7660000	6850000	7900000	15900000	32200000
3,3'-Dithiobis[4,5-dihydro-2-methylfuran]	99.4	229.036	229.03079:3304914 230.03414:212357 231.0375:328325		C10H14O2S2	KMPMFKJGGUSVMW-UHFFFAOYSA-N	4370000	3480000	9650000	3750000	6040000	9300000	985000	2360000	1690000	2780000	1040000	3960000	3270000	1290000	5860000	1640000	13400000	15300000	26800000	25300000	26200000	1660000	1260000	2720000	1060000	1600000	3020000	4340000	3060000	3940000	2670000	4100000	10200000	5350000	2570000	7170000	2130000	5900000	6550000	4940000	5070000	5230000	6490000
Traumatinic acid	99.8	229.143	229.14056:5676248 230.14391:807411 231.14727:0		C12H20O4	MAZWDMBCPDUFDJ-VQHVLOKHSA-N	8410000	7920000	7290000	22800000	25400000	48100000	1920000	3620000	8000000	9920000	4140000	11100000	4350000	7960000	5530000	4160000	4330000	4070000	2700000	1910000	3380000	4330000	5310000	4530000	5760000	5200000	5610000	3550000	6450000	7560000	15500000	4350000	3180000	5890000	12900000	7740000	11300000	11300000	8720000	7870000	3440000	2400000	3030000
Talaromycin D	100	229.144	229.14589:3097050 230.14924:0 231.1526:216318		C12H22O4	VDWRKBZMQNPUOB-UHFFFAOYSA-N	13600000	11000000	10200000	9400000	10500000	13900000	14800000	1610000	17300000	5080000	4760000	20200000	7650000	2340000	5580000	2450000	6330000	4850000	6860000	9690000	8010000	1910000	13500000	5520000	7740000	9460000	2090000	5310000	7040000	4250000	6510000	5730000	12400000	12100000	12300000	4850000	16900000	15300000	7070000	7400000	7710000	8460000	4360000
L-Isoleucyl-L-proline	100	229.155	229.15407:16887650 230.15742:3369168 231.16078:0		C11H20N2O3	BBIXOODYWPFNDT-UHFFFAOYSA-N	39300000	37200000	41200000	43500000	43700000	42500000	31900000	33600000	34500000	36300000	33800000	43000000	44300000	41500000	45100000	44000000	54800000	54200000	57300000	58000000	57100000	45600000	46100000	45600000	41300000	43300000	45200000	47900000	48800000	46400000	46200000	51100000	49400000	24200000	48100000	47200000	41800000	44800000	42700000	42500000	53200000	26000000	25200000
5-Phosphoribosylamine	99.5	230.042	230.03731:6667518 231.04066:695637 232.04402:231099	51.98999:3815 53.77369:3829 55.0186:4840 56.05022:13910 56.96552:114250 56.96819:8904 57.02216:4449 63.22481:4476 71.95234:5440 72.96029:5706 73.01109:13066 76.48118:4496 84.04491:26260 84.95986:7761 85.02881:10882 95.49495:4340 97.5209:4710 108.04453:4781 109.12284:5022 110.03626:7681 115.61916:4400 124.03336:6227 140.00162:18497 150.00621:6626 155.01237:5799 158.01196:12947 168.01735:6299	C5H12NO7P	SKCBPEVYGOQGJN-TXICZTDVSA-N	16000000	55700000	69200000	16200000	35300000	42300000	51500000	22200000	13200000	16400000	18300000	15600000	32400000	37500000	22500000	10800000	19300000	8890000	28000000	19700000	30100000	28900000	13900000	30600000	18800000	17500000	6030000	13600000	27700000	25900000	32400000	23800000	20300000	17100000	23900000	23700000	20200000	40500000	57600000	35200000	14900000	16300000	31200000
4,5-seco-dopa	99.9	230.066	230.06329:643869 231.06664:0 232.07:0		C9H11NO6	PIYTUGMLAKPQKI-OMQYJPGKSA-N	7860	7860	305000	169000	262000	223000	289000	190000	196000	210000	247000	124000	235000	99600	7860	108000	563000	449000	502000	687000	363000	141000	104000	7860	163000	78600	994000	450000	520000	529000	674000	190000	121000	149000	187000	102000	298000	119000	154000	175000	164000	290000	351000
Isovalerylglutamic acid	99.9	230.103	230.10176:12101304 231.10511:1403331 232.10847:343643		C10H17NO5	HCVIJONZMYVLAW-ZETCQYMHSA-N	32800000	26000000	39500000	31800000	24200000	29300000	27300000	19100000	19800000	32900000	33300000	2110000	4890000	5790000	5760000	5240000	32700000	23600000	20700000	28900000	37400000	12400000	8940000	3610000	5470000	3820000	31400000	48500000	60500000	37500000	57000000	14800000	12600000	4170000	4270000	13300000	91800000	56600000	77600000	75000000	50700000	5500000	9220000
2,4,6,8-Decatetraenoic acid dehydropiperidide	100	230.154	230.1534:1401746 231.15675:136628 232.16011:0		C15H19NO	JLBTYPJRECBOEI-XOSAMSDTSA-N	4190000	1930000	2700000	3940000	2470000	3170000	6040000	693000	2920000	1790000	3880000	3250000	3360000	168000	1640000	373000	1660000	1090000	1130000	7470000	2420000	81900	9590000	1650000	606000	3230000	1030000	923000	1780000	1050000	1650000	1240000	1060000	4200000	1160000	2520000	3970000	4280000	2430000	970000	3470000	1090000	1520000
(2E,4E,6Z)-2,4,6-Decatrienoic acid dehydropiperidide	100	230.155	230.15643:2080934 231.15978:520561 232.16314:0		C15H21NO	MYQLSFPPFMXWEZ-YXMVYKBFSA-N	11200000	4240000	5190000	6000000	10000000	4140000	13800000	13100000	5980000	8470000	7620000	5920000	5940000	4060000	15800000	3610000	4530000	9650000	4910000	4590000	5240000	6720000	2890000	5420000	2560000	3020000	3190000	2740000	2780000	1280000	2780000	9590000	11400000	2600000	13300000	6580000	4190000	3180000	3160000	3080000	12100000	3190000	5280000
N-Decanoylglycine	100	230.175	230.17473:356698 231.17808:0 232.18144:0		C12H23NO3	WRRYZYASRAUROW-UHFFFAOYSA-N	551000	489000	895000	477000	1490000	947000	958000	535000	691000	678000	771000	652000	518000	580000	662000	542000	785000	390000	408000	1090000	581000	772000	489000	394000	966000	738000	385000	727000	1310000	376000	480000	559000	716000	763000	665000	798000	1080000	643000	735000	900000	764000	795000	633000
Arctinal	99.5	230.994	230.98964:61390984 231.99299:4397862 232.99635:6502987		C12H8OS2	ZEAXBOPUTILUGH-UHFFFAOYSA-N	107000000	108000000	113000000	117000000	126000000	129000000	59600000	61700000	53700000	65600000	65500000	96800000	89400000	81200000	96900000	116000000	141000000	169000000	171000000	165000000	158000000	103000000	104000000	119000000	117000000	93000000	132000000	147000000	120000000	127000000	121000000	110000000	118000000	105000000	106000000	121000000	210000000	214000000	221000000	235000000	230000000	116000000	135000000
Thymol Sulfate	100	231.069	231.06966:1603476 232.07301:118169 233.07637:0		C10H14O4S	NODSEPOUFZPJEQ-UHFFFAOYSA-N	3100000	1850000	1890000	1970000	3880000	1540000	3370000	2060000	1590000	2180000	1720000	798000	1400000	1160000	1890000	2770000	118000	339000	87600	94300	2320000	2690000	2160000	2580000	5000000	3800000	65700	112000	132000	62900	142000	5040000	4500000	7260000	5950000	4060000	1090000	1760000	2110000	2080000	4980000	10600000	8330000
L-Acetopine	100	231.11	231.10892:1007630 232.11227:290562 233.11563:147229		C8H16N4O4	LJNDQMBPIQGDNB-UHFFFAOYSA-N	1990000	4050000	2640000	3280000	3990000	2890000	994000	3010000	3050000	1910000	1250000	3190000	1660000	2710000	1980000	2640000	1560000	3320000	1180000	1460000	1390000	1840000	3040000	1910000	2090000	1210000	2920000	1150000	3680000	2250000	2430000	5130000	2590000	1330000	2560000	1440000	1790000	2970000	2060000	4590000	1650000	4260000	2030000
3-Mercaptohexyl hexanoate	99.9	231.142	231.14462:923188 232.14797:789542 233.15133:0		C12H24O2S	KVXKOWZLYWBURN-UHFFFAOYSA-N	226000	206000	253000	191000	829000	346000	137000	975000	1820000	307000	178000	1690000	1930000	3030000	3630000	1840000	1030000	563000	352000	132000	861000	176000	199000	228000	212000	9040	9040	151000	9040	512000	855000	346000	316000	257000	137000	9040	9040	366000	9040	172000	1340000	345000	302000
Isoleucyl-Valine	100	231.17	231.16931:851095 232.17266:0 233.17602:0		C11H22N2O3	BCXBIONYYJCSDF-UHFFFAOYSA-N	767000	415000	964000	815000	839000	1870000	489000	478000	1490000	1250000	1640000	1810000	1540000	2390000	2130000	2490000	150000	201000	467000	804000	729000	451000	690000	616000	134000	606000	355000	332000	211000	315000	181000	679000	141000	388000	811000	372000	351000	363000	334000	462000	241000	2380000	3860000
Dopamine 4-sulfate	100	232.029	232.02954:3646131 233.03289:1811085 234.03625:0		C8H11NO5S	DEKNNWJXAQTLFA-UHFFFAOYSA-N	7920000	5660000	8170000	5910000	3920000	7160000	1320000	2180000	1220000	1480000	2320000	6110000	3660000	2910000	7000000	4820000	5060000	6600000	6400000	7950000	5240000	3080000	4070000	3080000	3110000	6400000	379000	314000	732000	478000	952000	8940000	20000000	4380000	25100000	22200000	730000	582000	140000	575000	1580000	6430000	5470000
2-Heptylbenzothiazole	99.5	232.117	232.1116:364215 233.11495:0 234.11831:0		C14H19NS	SJZWEHXSUIPACF-UHFFFAOYSA-N	292000	220000	681000	928000	642000	253000	242000	67100	264000	150000	180000	206000	195000	295000	343000	119000	596000	485000	501000	706000	540000	780000	617000	543000	1070000	814000	542000	942000	482000	918000	1190000	778000	891000	1080000	647000	898000	502000	1120000	795000	473000	1090000	594000	978000
Glycyl-Arginine	100	232.14	232.13988:572743 233.14323:0 234.14659:529332		C8H17N5O3	JLXVRFDTDUGQEE-UHFFFAOYSA-N	519000	216000	851000	386000	312000	327000	273000	223000	457000	259000	213000	2140000	1970000	2060000	1830000	2150000	264000	139000	160000	140000	172000	426000	261000	337000	231000	234000	287000	339000	556000	366000	439000	877000	780000	1350000	732000	732000	200000	582000	321000	298000	634000	1210000	883000
Isobutyryl-L-carnitine	99.8	232.154	232.15125:579318 233.1546:158635 234.15796:0		C11H21NO4	LRCNOZRCYBNMEP-UHFFFAOYSA-N	263000	352000	999000	393000	749000	888000	266000	429000	327000	138000	265000	124000	446000	389000	513000	480000	191000	340000	260000	331000	218000	457000	434000	549000	623000	334000	669000	1040000	720000	551000	573000	212000	176000	605000	374000	431000	802000	507000	752000	664000	778000	871000	1690000
Protocatechuic acid 4-O-sulphate	62.2	232.976	232.92738:4125121 233.93073:0 234.93409:0		C7H6O7S	NGQYUDIZIPNWJV-UHFFFAOYSA-N	4180000	11500000	13200000	14700000	19700000	15500000	8440000	13600000	8520000	6210000	5560000	6610000	5890000	8100000	8690000	5010000	8500000	5180000	14500000	9880000	6000000	10500000	9350000	7430000	14400000	6940000	6880000	8430000	8310000	8820000	10200000	7780000	5540000	14300000	5610000	14400000	9870000	7530000	7650000	7940000	8110000	6280000	5010000
Arctinol A	100	233.01	233.00952:3588336 234.01287:175117 235.01623:751935		C12H10OS2	APCVAJQBZZMWEY-UHFFFAOYSA-N	2480000	5380000	2500000	2510000	4330000	6660000	874000	1040000	1030000	827000	909000	1750000	1060000	2320000	1860000	1960000	1390000	2710000	2810000	1750000	1650000	2240000	1730000	1590000	1100000	1180000	174000	500000	732000	489000	455000	1760000	3910000	14900000	2800000	2940000	55800	39900	197000	200000	318000	16700000	12000000
cis-Ajoene	99.9	233.013	233.01176:2682890 234.01511:0 235.01847:827605		C9H14OS3	IXELFRRANAOWSF-ALCCZGGFSA-N	4220000	5120000	5830000	5820000	5070000	7360000	1150000	1150000	1870000	1130000	1520000	1960000	1690000	1520000	2290000	1570000	1200000	5250000	12800000	4140000	3340000	880000	855000	2140000	645000	932000	567000	484000	533000	445000	309000	9020000	18200000	1410000	18800000	14300000	332000	223000	186000	150000	240000	7720000	8640000
Chrycolide	100	233.027	233.02728:439439 234.03063:0 235.03399:402449		C12H8O3S	CLGIBOHWUJNNKL-UHFFFAOYSA-N	113000	375000	475000	162000	907000	338000	634000	389000	274000	394000	52100	295000	242000	94700	294000	220000	476000	288000	114000	527000	403000	335000	184000	273000	122000	175000	176000	306000	110000	154000	80900	520000	432000	305000	89300	465000	396000	162000	645000	411000	335000	379000	501000
L-beta-Aspartyl-L-threonine	100	233.078	233.07814:2542047 234.08149:0 235.08485:0		C8H14N2O6	XPMVVZFGFJOFSL-UHFFFAOYSA-N	8670000	6190000	7800000	8100000	7650000	3800000	5770000	4420000	4830000	5930000	4680000	2720000	2810000	7680000	4820000	5620000	10800000	9290000	6240000	4420000	12100000	8780000	5320000	3570000	3420000	6740000	7690000	5550000	7650000	10500000	5110000	3400000	4590000	8590000	4360000	7120000	8160000	7060000	7790000	6990000	7700000	12300000	12000000
N2-Succinyl-L-ornithine	100	233.113	233.11256:2214639 234.11591:1162396 235.11927:0		C9H16N2O5	VWXQFHJBQHTHMK-LURJTMIESA-N	6220000	6640000	5540000	9850000	8820000	4990000	2090000	1490000	1570000	1670000	2340000	5520000	5670000	5020000	6700000	7510000	3130000	2840000	8250000	5330000	1940000	6190000	11500000	5660000	6950000	3920000	3180000	6910000	2570000	2670000	6280000	3990000	5270000	2250000	6360000	7550000	6540000	5830000	9210000	6030000	6640000	5170000	5000000
1,2-dibutyrin	99.7	233.138	233.13472:821878 234.13807:146832 235.14143:0		C11H20O5	AWHAUPZHZYUHOM-UHFFFAOYSA-N	1090000	790000	564000	854000	1200000	1100000	2680000	1820000	1730000	3160000	2920000	287000	146000	645000	1360000	703000	34500	2030000	2810000	1240000	1680000	172000	217000	173000	165000	187000	41000	48400	48300	105000	102000	811000	475000	363000	1200000	806000	89600	54900	129000	62300	93800	226000	1170000
Spermic acid 2	100	233.15	233.149:1544783 234.15235:165064 235.15571:159856		C10H20N2O4	DGMOQCHIPOPXEK-UHFFFAOYSA-N	3260000	3960000	2280000	2690000	2340000	3500000	1540000	2120000	3270000	1020000	1280000	13200000	8810000	2160000	3080000	6330000	2290000	1270000	1830000	1760000	1190000	1830000	762000	2120000	1310000	1980000	2290000	1290000	1160000	1090000	1560000	3730000	3120000	5710000	4170000	1380000	2190000	1820000	1930000	1730000	1820000	2900000	7740000
3-Oxo-carbofuran	99.9	234.077	234.07896:2696079 235.08231:565236 236.08567:545239		C12H13NO4	WXNZYYXXILQTKX-UHFFFAOYSA-N	3640000	3060000	4750000	4550000	5770000	6340000	7850000	10500000	9590000	9710000	5100000	9650000	9810000	9660000	9930000	9550000	5600000	6930000	8870000	8970000	8510000	110000	597000	363000	789000	683000	188000	509000	176000	154000	717000	2480000	832000	2410000	3000000	1260000	1510000	1260000	2230000	874000	1330000	2680000	4270000
Seryllysine	100	234.145	234.14568:702713 235.14903:199382 236.15239:170207		C9H19N3O4	SBMNPABNWKXNBJ-BQBZGAKWSA-N	930000	2310000	1440000	2410000	2590000	919000	2790000	442000	2250000	691000	2070000	1550000	1990000	330000	996000	235000	2190000	1220000	945000	3930000	2660000	4310	4100000	771000	1110000	2120000	544000	1060000	1690000	955000	672000	1430000	2170000	1620000	1070000	2240000	3740000	2850000	1580000	1020000	1760000	1250000	1870000
Hypusine	100	234.181	234.18037:591270 235.18372:0 236.18708:0		C10H23N3O3	BZUIJMCJNWUGKQ-IUCAKERBSA-N	478000	452000	280000	392000	346000	299000	177000	223000	179000	191000	533000	515000	207000	276000	637000	530000	416000	910000	520000	901000	998000	156000	252000	964000	527000	489000	148000	349000	170000	171000	14800	297000	231000	504000	331000	418000	208000	273000	413000	224000	191000	382000	684000
Rotundine C	77.1	234.185	234.22127:184737 235.22462:0 236.22798:0		C15H23NO	IMDXDPUTIISQIM-UHFFFAOYSA-N	180000	317000	166000	86200	51500	181000	37400	70600	94500	259000	97700	275000	68800	139000	143000	70200	241000	104000	297000	128000	239000	136000	133000	136000	181000	120000	290000	124000	153000	226000	43300	98000	249000	168000	189000	89100	144000	81200	57800	112000	82600	272000	186000
7-Acetoxy-6-methoxycoumarin	99.7	235.06	235.05646:2277790 236.05981:0 237.06317:0		C12H10O5	HYCLWDHZALFLJV-UHFFFAOYSA-N	2280000	2130000	2660000	2630000	2600000	2420000	740000	1150000	833000	1390000	1270000	3830000	2700000	3480000	2830000	3630000	3510000	3290000	3750000	3600000	3240000	971000	1180000	891000	1420000	990000	3060000	3290000	3450000	2800000	3480000	4960000	5200000	1600000	4460000	5110000	2440000	3300000	3040000	3230000	3020000	1290000	1630000
N'-Formylkynurenine	100	235.072	235.0723:6850942 236.07565:632051 237.07901:185444	56.96553:46813 57.0343:5479 63.3195:4017 84.96029:13166 98.97559:16451 105.0701:6440 106.35908:4292 110.67951:4717 116.98553:10085 128.98616:5693 174.98529:7593 186.42471:4808 193.94563:6985 234.95123:81289	C11H12N2O4	BYHJHXPTQMMKCA-UHFFFAOYSA-N	43500000	45300000	46900000	48700000	52400000	54200000	32400000	34600000	32200000	35500000	35100000	39000000	39300000	36300000	47400000	44000000	31600000	33400000	38200000	34700000	36500000	62800000	62500000	73300000	60400000	62700000	33300000	35800000	33100000	22700000	30700000	52400000	51300000	41500000	53300000	53500000	41600000	40100000	44300000	42500000	44200000	43300000	45000000
Valerenic acid	99.8	235.169	235.16643:1137510 236.16978:0 237.17314:0		C15H22O2	FEBNTWHYQKGEIQ-DHZHZOJOSA-N	4590000	4360000	4630000	5390000	6260000	5640000	2700000	1710000	3450000	4290000	1520000	4190000	2980000	3160000	4140000	4120000	2760000	2040000	2890000	3720000	3820000	2850000	4590000	2630000	2470000	3680000	3720000	4170000	2580000	4850000	4580000	2090000	1770000	3810000	3090000	2930000	2590000	2380000	5420000	2690000	4090000	1500000	3710000
Sepiapterin	99.9	236.079	236.0807:1853663 237.08405:298171 238.08741:0		C9H11N5O3	VPVOXUSPXFPWBN-VKHMYHEASA-N	1150000	1850000	1680000	2660000	1490000	2440000	2920000	2160000	2030000	1140000	2060000	6790000	5250000	4930000	3460000	4990000	59500	21400	29400	99200	82000	793000	657000	1280000	1000000	496000	1750000	768000	832000	1140000	1580000	241000	255000	6620000	306000	518000	39800	76900	43700	28900	26300	5040000	9570000
3-Hydroxy-carbofuran	99.9	236.093	236.0947:1109358 237.09805:1833007 238.10141:0		C12H15NO4	RHSUJRQZTQNSLL-UHFFFAOYSA-N	962000	1170000	1760000	1090000	1480000	2380000	2080000	2340000	2190000	1840000	3810000	211000	837000	1110000	1260000	935000	2650000	3430000	2480000	5610000	3100000	2280000	1420000	1310000	1070000	1910000	1030000	1280000	1160000	1450000	3250000	520000	1140000	1160000	1330000	498000	979000	136000	1050000	1490000	1100000	1740000	1920000
D-Erythro-imidazole-glycerol-phosphate	76.9	237.028	236.99197:1122599 237.99532:0 238.99868:0		C6H11N2O6P	HFYBTHCYPKEDQQ-RITPCOANSA-N	2270000	2030000	688000	1510000	1140000	711000	742000	1060000	585000	1050000	687000	1640000	2330000	1210000	1650000	1780000	1300000	1430000	1680000	1830000	1480000	1250000	960000	1130000	820000	726000	185000	1300000	919000	641000	437000	2080000	1360000	2450000	1090000	1600000	1280000	866000	593000	505000	1180000	1640000	1130000
(S)-(+)-1-(p-Hydroxy-trans-cinnamoyl)-glycerol	100	237.077	237.0778:2275860 238.08115:0 239.08451:5453078		C12H14O5	YUQSZTOOHLGKGG-ZZXKWVIFSA-N	1990000	1350000	2350000	1930000	2950000	1330000	25700	951000	991000	340000	1210000	24000	564000	118000	34600	576000	2400	61100	28900	2400	65600	136000	26700	145000	69000	77400	2400	2400	2400	25300	2400	2070000	2220000	5220000	1950000	2290000	98600	46600	80200	77200	848000	3330000	8420000
Glycosminine	100	237.102	237.10164:196693 238.10499:0 239.10835:0		C15H12N2O	ZDUVLDCZFKNYHH-UHFFFAOYSA-N	129000	8120	8120	8120	8120	8120	81200	126000	111000	180000	99200	122000	240000	87700	191000	105000	8120	103000	8120	125000	104000	102000	8120	102000	121000	101000	8120	100000	123000	175000	162000	159000	8120	113000	102000	131000	8120	121000	134000	186000	134000	173000	213000
Phenylalanyl-Alanine	100	237.123	237.1243:1505469 238.12765:0 239.13101:323412		C12H16N2O3	MIDZLCFIAINOQN-UHFFFAOYSA-N	6380000	4010000	5720000	7640000	2980000	3660000	5780000	3650000	4920000	4210000	3830000	6450000	5570000	2440000	4060000	5730000	3580000	4340000	6840000	4150000	4160000	6510000	2830000	6460000	3820000	3970000	3930000	5640000	6030000	4940000	6390000	6630000	3640000	8020000	4210000	3650000	2120000	7770000	2630000	2800000	6930000	2830000	4480000
Geranyl tiglate	68.8	237.185	237.22076:3813282 238.22411:687780 239.22747:0	53.00285:2361 53.03942:5429 55.05225:4074 55.05496:73018 56.9655:18595 57.07061:6651 67.05484:27715 69.07049:25416 74.72166:2165 77.61128:3145 79.0547:20629 81.07025:13886 83.08584:11141 89.72448:2530 91.05447:7994 93.07013:9969 95.08576:8529 97.10086:3374 107.08548:4183 109.1011:2541 121.10088:3874 175.78883:2756 237.21954:3619	C15H24O2	OGHBUHJLMHQMHS-KRDNBFTESA-N	12200000	29100000	35600000	13600000	34800000	34500000	11800000	28400000	29700000	44700000	13700000	31700000	29700000	25200000	21700000	23100000	33700000	12000000	39800000	36600000	9110000	5630000	33300000	36500000	19900000	34200000	15100000	32000000	34600000	30600000	17700000	16500000	37200000	30000000	36100000	18000000	21900000	26700000	26200000	24800000	32900000	32700000	25200000
N-Ornithyl-L-taurine	100	238.087	238.086:1681060 239.08935:1153851 240.09271:154961		C7H17N3O4S	JALOHEZOHSEEMS-UHFFFAOYSA-N	959000	2340000	1110000	1220000	2380000	1690000	223000	1340000	751000	247000	2340000	169000	272000	923000	783000	1670000	3330	33300	3330	74100	3330	211000	123000	827000	112000	2840000	212000	93100	3330	3330	3330	2040000	1150000	4840000	3470000	2100000	94000	525000	174000	135000	746000	9890000	6490000
3alpha-Tigloyloxytropane N-oxide	99.7	238.145	238.1409:721640 239.14425:1326104 240.14761:0		C13H21NO3	VNARLHBYSZUQEN-RUDMXATFSA-N	811000	1090000	1030000	1180000	565000	651000	4010000	296000	1550000	772000	433000	1930000	1240000	91300	820000	108000	600000	263000	399000	2560000	860000	85000	782000	901000	328000	3300000	562000	1120000	779000	395000	387000	360000	1260000	2130000	480000	1540000	2500000	2840000	404000	516000	3010000	217000	542000
5-Ethyl-4-methyl-2-octylthiazole	98.6	238.163	238.17194:214068 239.17529:0 240.17865:0		C14H25NS	KABDBXXFTIHONZ-UHFFFAOYSA-N	134000	409000	410000	170000	257000	257000	338000	126000	236000	210000	273000	148000	210000	227000	188000	151000	130000	133000	209000	102000	227000	229000	462000	163000	157000	108000	395000	296000	199000	90600	286000	184000	212000	337000	259000	103000	159000	195000	267000	304000	414000	155000	327000
L-Cystine	66	239.017	238.97102:7668648 239.97437:987502 240.97773:1396998		C6H12N2O4S2	LEVWYRKDKASIDU-UHFFFAOYSA-N	7100000	19900000	19300000	25000000	24300000	31500000	6030000	5610000	7090000	11100000	1870000	3770000	5500000	3620000	12400000	2460000	63200000	37700000	12800000	47000000	42400000	9940000	4440000	15700000	7430000	13600000	4100000	2660000	3460000	8760000	8540000	5320000	6980000	9270000	3180000	10000000	2110000	1980000	4420000	7220000	2650000	6360000	25000000
4'-Methoxychalcone	100	239.107	239.10622:624534 240.10957:169285 241.11293:0		C16H14O2	KJHHAPASNNVTSN-KPKJPENVSA-N	1430000	1730000	1200000	2860000	841000	1320000	1120000	600000	2040000	712000	874000	1010000	1760000	403000	988000	708000	751000	395000	780000	738000	1320000	1420000	1750000	1670000	1290000	1580000	575000	868000	1530000	923000	378000	762000	999000	1340000	977000	2640000	1210000	606000	1750000	948000	2010000	720000	1080000
OPC-4:0	99.8	239.164	239.16116:888667 240.16451:162773 241.16787:0		C14H22O3	LVQJNKFFJNUFNY-OPVGQWETSA-N	2590000	1800000	1650000	3080000	5370000	5690000	1390000	1250000	514000	630000	1810000	655000	1210000	1390000	1080000	1230000	1230000	1390000	1390000	640000	859000	1690000	443000	1240000	2110000	821000	1330000	856000	1090000	1430000	1340000	1410000	1310000	1350000	1910000	2260000	1130000	3190000	1470000	3500000	1490000	2120000	4010000
3-Methylcyclopentadecanone	100	239.237	239.23624:362532 240.23959:343400 241.24295:0		C16H30O	ALHUZKCOMYUFRB-UHFFFAOYSA-N	271000	609000	422000	440000	574000	712000	157000	410000	364000	147000	89400	2690000	1090000	577000	1030000	811000	413000	742000	460000	465000	466000	106000	38100	42900	130000	27500	44800	22300	22600	57200	19200	129000	223000	50100	37900	212000	139000	110000	114000	111000	455000	42400	138000
Indole-3-carboxilic acid-O-sulphate	82.2	239.997	239.96593:12503075 240.96928:836016 241.97264:3033660		C9H7NO5S	BXPGPYRRSKPDOZ-UHFFFAOYSA-N	63800000	75300000	13800000	31700000	12600000	57000000	22800000	39800000	30800000	36300000	36700000	38900000	70300000	40300000	62400000	47500000	45100000	41700000	82600000	71800000	71900000	40400000	44600000	48100000	44500000	45500000	61100000	40800000	27400000	45500000	47900000	60600000	49800000	36800000	46100000	70400000	46100000	52500000	46500000	11100000	52800000	46200000	35700000
2,4-Dihydroxy-6,7-dimethoxy-2H-1,4-benzoxazin-3(4H)-one	97.8	240.051	240.04083:357578 241.04418:0 242.04754:658290		C10H11NO6	VVCAIBZWJDJGJQ-UHFFFAOYSA-N	546000	147000	797000	133000	357000	348000	141000	231000	549000	301000	377000	510000	157000	345000	170000	301000	693000	174000	394000	364000	361000	172000	318000	613000	291000	252000	124000	134000	182000	171000	188000	419000	328000	369000	265000	515000	218000	228000	479000	328000	345000	141000	859000
2-(Ethylsulfinylmethyl)phenyl methylcarbamate	98.8	240.07	240.07768:1975955 241.08103:161021 242.08439:109429		C11H15NO3S	OMOLDRXZKFFGJI-UHFFFAOYSA-N	477000	685000	1180000	874000	829000	1010000	615000	135000	169000	260000	80900	388000	151000	1190000	940000	1410000	165000	225000	186000	260000	478000	174000	438000	1220000	120000	468000	135000	294000	80800	126000	74900	1470000	1080000	7800000	2000000	990000	249000	83600	38600	115000	45800	11000000	1160000
5-Methyldeoxycytidine	100	240.099	240.09923:652023 241.10258:0 242.10594:0		C10H15N3O4	LUCHPKXVUGJYGU-SPDVFEMOSA-N	1990000	1850000	1220000	1960000	769000	1250000	580000	564000	383000	500000	825000	283000	595000	288000	726000	562000	651000	674000	638000	745000	863000	1070000	847000	1130000	969000	957000	952000	1150000	1080000	1100000	1190000	1970000	1030000	679000	1490000	994000	697000	702000	780000	1050000	1700000	653000	779000
Dioscoretine	100	240.161	240.16084:402999 241.16419:48108 242.16755:0		C13H23NO3	YWVYEZNFPRWGMM-UHFFFAOYSA-N	1720000	1810000	1080000	1720000	1830000	1610000	3780000	1770000	401000	637000	1520000	1530000	613000	439000	1920000	604000	472000	530000	758000	419000	477000	447000	321000	390000	346000	93500	470000	127000	317000	454000	295000	545000	406000	284000	333000	170000	758000	237000	425000	468000	579000	156000	618000
2,2-Dibromo-2-cyanoacetamide	94.3	240.861	240.87782:358998 241.88117:0 242.88453:0		C3H2Br2N2O	UUIVKBHZENILKB-UHFFFAOYSA-N	536000	357000	390000	464000	301000	358000	56400	66200	77100	71600	293000	255000	94100	48200	63000	58400	325000	459000	374000	317000	411000	111000	38300	287000	61500	88900	260000	111000	48900	158000	104000	223000	491000	137000	345000	63200	683000	494000	240000	77800	254000	125000	89500
Inositol cyclic phosphate	99.9	241.012	241.01375:1203686 242.0171:0 243.02046:39961632		C6H11O8P	SXHMVNXROAUURW-FTYOSCRSSA-N	4770000	6360000	900000	2350000	4060000	4590000	4630000	2170000	2670000	2300000	5900000	4110000	2460000	2420000	4420000	3500000	790000	510000	194000	143000	223000	1580000	3120000	4080000	3510000	4300000	4720000	4650000	4450000	2620000	5000000	1350000	4550000	2080000	5330000	1710000	4170000	1440000	4580000	2730000	1880000	4900000	3470000
(1R,6R)-6-hydroxy-2-succinylcyclohexa-2,4-diene-1-carboxylate	100	241.071	241.0699:3030382 242.07325:304798 243.07661:453799		C11H12O6	QJYRAJSESKVEAE-PSASIEDQSA-N	10200000	10100000	12700000	12300000	13300000	13100000	10200000	10200000	8750000	10700000	10400000	12000000	12400000	10300000	11800000	11400000	14100000	17300000	19000000	16500000	16400000	12700000	13200000	12300000	13200000	12600000	9150000	11000000	11400000	11200000	13000000	11300000	12500000	11000000	12400000	12800000	10800000	11700000	9590000	11500000	11300000	8100000	12900000
Thymine 2-desoxyriboside	99.9	241.083	241.08072:814549 242.08407:0 243.08743:3870512		C10H14N2O5	IQFYYKKMVGJFEH-UHFFFAOYSA-N	1820000	1570000	1630000	923000	2580000	2480000	1100000	698000	696000	721000	392000	1740000	1100000	503000	2180000	1230000	269000	285000	723000	533000	633000	2070000	1830000	1980000	2480000	3190000	579000	627000	686000	564000	656000	1920000	1430000	1730000	2300000	2500000	921000	726000	353000	1240000	1150000	828000	875000
(3S,5R,6R,7E)-3,5,6-Trihydroxy-7-megastigmen-9-one	99.9	241.144	241.14288:9576071 242.14623:1567030 243.14959:215104		C13H22O4	QASOACWKTAXFSE-AATRIKPKSA-N	8750000	8920000	10600000	10600000	8570000	10800000	2880000	4350000	27800000	3300000	22400000	19700000	17100000	40100000	25100000	21500000	237000	1570000	583000	1270000	4770000	1260000	7330000	1890000	11900000	5540000	39300	862000	78200	34300	3430	37700000	16900000	5950000	46700000	72700000	1580000	2800000	2380000	4750000	15000000	5740000	11200000
(Z,Z)-2,9,16-Heptadecatriene-4,6-diyn-8-ol	99.3	241.16	241.15399:9291136 242.15734:845855 243.1607:0		C17H22O	BVVCAUWTOOENBU-JSNTUCNZSA-N	23000000	23100000	23800000	26200000	24900000	26000000	23900000	23800000	21100000	22500000	23900000	18500000	18800000	17200000	22400000	16400000	30300000	32100000	33200000	35900000	32000000	24700000	23000000	21700000	25100000	20000000	31200000	29200000	30200000	30500000	26000000	26500000	24400000	10800000	25800000	25100000	33100000	35600000	31700000	29900000	37900000	10700000	11900000
L-Menthyl acetoacetate	99.8	241.18	241.17662:673122 242.17997:0 243.18333:0		C14H24O3	QSVQIPXQOCAWHP-UHTWSYAYSA-N	1010000	1180000	1120000	3620000	2990000	2010000	1550000	1200000	1350000	681000	2290000	1570000	1950000	1140000	2170000	631000	648000	2320000	1690000	1120000	1130000	2210000	1020000	915000	2090000	950000	1100000	1370000	848000	269000	1030000	1210000	1570000	636000	1150000	1590000	1510000	2430000	1980000	986000	1780000	419000	2210000
9-Pentadecenoic acid	96.5	241.216	241.2028:561860 242.20615:0 243.20951:0		C15H28O2	DJCQJZKZUCHHAL-VOTSOKGWSA-N	468000	1030000	1590000	1950000	1960000	1930000	519000	234000	296000	298000	440000	1060000	606000	612000	1130000	1690000	543000	1600000	425000	566000	513000	1670000	621000	1320000	622000	1360000	2130000	374000	1010000	1180000	1870000	1260000	1040000	1380000	834000	984000	883000	1950000	1530000	1130000	1040000	1690000	1510000
Methyl tetradecanoate	98.1	241.217	241.22704:349664 242.23039:0 243.23375:0		C15H30O2	ZAZKJZBWRNNLDS-UHFFFAOYSA-N	1120000	1310000	778000	1250000	671000	1170000	619000	858000	912000	752000	777000	1090000	328000	557000	590000	677000	614000	359000	364000	1120000	951000	206000	708000	645000	501000	1080000	703000	579000	653000	486000	522000	833000	618000	583000	913000	955000	551000	513000	843000	787000	640000	698000	773000
Hexadecanal	94.2	241.253	241.23537:120987 242.23872:0 243.24208:150082		C16H32O	NIOYUNMRJMEDGI-UHFFFAOYSA-N	101000	112000	82600	165000	136000	226000	67400	124000	204000	22900	80800	59700	154000	54900	23500	46200	117000	69500	208000	148000	72300	27900	93800	168000	15200	137000	110000	75100	150000	67300	140000	42000	89400	83200	93000	154000	290000	50600	62200	42400	217000	129000	28600
4-Methylhexadecane	97.5	241.289	241.30023:593178 242.30358:0 243.30694:0		C17H36	OREPYGSHKSWUCK-UHFFFAOYSA-N	366000	545000	257000	145000	12400	389000	126000	277000	213000	278000	186000	159000	170000	186000	427000	385000	157000	267000	12400	138000	331000	291000	210000	124000	161000	324000	501000	327000	288000	124000	297000	338000	136000	12400	451000	12400	177000	706000	193000	166000	12400	12400	403000
3-Mercaptolactate-cysteine disulfide	99.8	242.015	242.01862:421659 243.02197:0 244.02533:0		C6H11NO5S2	MAFDYIDMXCXBRB-WUCPZUCCSA-N	86900	236000	153000	459000	155000	7810	95500	148000	341000	127000	78100	90000	225000	184000	224000	220000	94100	163000	80000	108000	251000	122000	78800	84700	135000	617000	255000	196000	343000	193000	155000	96600	544000	123000	350000	276000	1170000	417000	703000	361000	562000	7810	7810
1,3-dihydroxy-N-methylacridone	100	242.081	242.0822:487198 243.08555:0 244.08891:0		C14H11NO3	GDALETGZDYOOGB-UHFFFAOYSA-N	946000	954000	1150000	834000	1070000	980000	1820000	1590000	1470000	2110000	1220000	1140000	1370000	626000	763000	1130000	429000	423000	167000	276000	240000	112000	112000	235000	57100	104000	709000	355000	780000	715000	379000	922000	1220000	848000	837000	254000	252000	163000	93500	312000	368000	1470000	973000
Tiglylcarnitine	99.9	242.14	242.13808:485303 243.14143:105855 244.14479:0		C12H21NO4	WURBQCVBQNMUQT-RMKNXTFCSA-N	602000	454000	809000	607000	1340000	874000	1820000	39600	1500000	241000	452000	1610000	443000	23000	255000	62200	207000	83000	110000	1380000	1100000	25200	1110000	576000	152000	619000	28400	242000	404000	63300	292000	219000	418000	734000	505000	707000	1510000	1520000	499000	86400	1390000	466000	950000
16-F1-phytoprostane	100	242.143	242.14273:195914 243.14608:0 244.14944:0		C10H19N5S	AAEVYOVXGOFMJO-UHFFFAOYSA-N	622000	364000	373000	134000	333000	152000	114000	184000	357000	137000	260000	262000	311000	280000	322000	89200	180000	350000	179000	169000	159000	158000	225000	188000	216000	269000	183000	237000	219000	367000	113000	214000	268000	388000	137000	359000	134000	149000	365000	252000	132000	223000	194000
N-Undecanoylglycine	96.4	242.176	242.18976:244432 243.19311:0 244.19647:0		C13H25NO3	HEUQYIQQCNOXOG-UHFFFAOYSA-N	185000	250000	490000	540000	217000	543000	80200	94400	96800	273000	455000	232000	201000	59000	548000	35700	119000	388000	369000	287000	121000	371000	467000	427000	665000	655000	379000	188000	227000	135000	243000	162000	350000	198000	430000	517000	456000	481000	234000	612000	74400	525000	427000
N5-Hexanoylspermidine	89.8	242.224	242.24701:11781107 243.25036:2153434 244.25372:193134	55.05515:9272 57.0708:30335 57.1271:6193 66.78865:6655 73.26705:5857 88.07625:10027 96.01873:8789 119.02943:6966 154.3768:6818 174.87117:7806 206.31119:7460 229.84528:7590 242.24779:48166	C13H29N3O	RIYFDCXURUKYPE-UHFFFAOYSA-N	99800000	101000000	109000000	106000000	112000000	112000000	98000000	92000000	115000000	49200000	123000000	109000000	94900000	77200000	77400000	81200000	70200000	82200000	99900000	128000000	92400000	36800000	47200000	107000000	62500000	120000000	30200000	103000000	116000000	110000000	81600000	36700000	122000000	108000000	97900000	86300000	139000000	114000000	101000000	91300000	126000000	42300000	42100000
1-O-Galloylglycerol	99.8	243.051	243.04794:2400113 244.05129:226865 245.05465:136514		C10H12O7	PDEQYQCQYAQJPN-UHFFFAOYSA-N	4540000	4250000	4240000	3970000	2360000	5900000	576000	669000	347000	298000	405000	1180000	1230000	2710000	1750000	3600000	2140000	12800000	3590000	8980000	4040000	737000	503000	1050000	362000	419000	70500	152000	118000	26000	45100	12100000	19500000	3300000	6530000	14500000	78300	36000	62600	30900	123000	4730000	5850000
Hydroxyprolyl-Isoleucine	96.9	243.135	243.12238:646176 244.12573:0 245.12909:0		C11H20N2O4	JKCPTRCNCMWJJG-UHFFFAOYSA-N	193000	187000	234000	102000	264000	235000	110000	164000	136000	192000	266000	178000	140000	345000	352000	306000	32300	27300	22100	52000	55800	26800	158000	33300	121000	29900	2210	32700	2210	26900	2210	2860000	710000	468000	3110000	1510000	30300	2210	85900	46700	308000	419000	608000
6-Ketomyristic acid	100	243.196	243.19484:252277 244.19819:0 245.20155:0		C14H26O3	FCMLVMXRWKFUTG-UHFFFAOYSA-N	291000	628000	540000	769000	521000	281000	257000	638000	256000	367000	469000	342000	556000	282000	369000	681000	842000	391000	333000	735000	819000	443000	280000	576000	273000	356000	442000	250000	590000	500000	420000	178000	300000	343000	320000	257000	492000	619000	499000	623000	312000	301000	338000
2-(Methylthio)-3H-phenoxazin-3-one	65.1	244.043	243.9964:620866 244.99975:0 246.00311:272617		C13H9NO2S	XSOVEYYOJRSJQH-UHFFFAOYSA-N	167000	408000	1660000	1600000	1270000	963000	656000	1220000	719000	1630000	1450000	706000	1800000	1210000	910000	1830000	1840000	1310000	1780000	1130000	1420000	357000	1510000	1150000	1250000	856000	1690000	2630000	1760000	2320000	1240000	957000	973000	1260000	2070000	1070000	1240000	1070000	2680000	843000	782000	1310000	2190000
Arabinan	100	244.093	244.09196:1298980 245.09531:0 246.09867:0		C9H13N3O5	UHDGCWIWMRVCDJ-CCXZUQQUSA-N	243000	532000	624000	615000	267000	452000	1460000	1310000	577000	504000	1640000	3970000	2070000	901000	2150000	3320000	422000	872000	705000	605000	214000	326000	313000	713000	487000	328000	218000	160000	425000	815000	165000	304000	600000	927000	495000	835000	524000	197000	134000	626000	535000	859000	1410000
Glutaminylproline	100	244.129	244.12823:2547567 245.13158:2552609 246.13494:0		C10H17N3O4	NJMYZEJORPYOTO-BQBZGAKWSA-N	430000	206000	813000	1640000	397000	185000	3640000	3430000	2770000	2830000	4040000	7270000	3830000	8340000	5900000	6130000	1060000	2960000	640000	1890000	292000	155000	762000	141000	318000	600000	209000	196000	14100	276000	161000	597000	586000	562000	247000	538000	201000	157000	172000	213000	246000	517000	1390000
Dimethylallylpyrophosphate	98.1	244.999	244.9886:5206128 245.99195:777284 246.99531:12417562		C5H12O7P2	CBIDRCWHNCKSTO-UHFFFAOYSA-N	41500000	17200000	17700000	33800000	25800000	19900000	15300000	6780000	5290000	9440000	8920000	24800000	7690000	22600000	11500000	7650000	10500000	5930000	6790000	12000000	13800000	17300000	11800000	12500000	7660000	5660000	22500000	15600000	11300000	8190000	5240000	20000000	13100000	9710000	11400000	14100000	7740000	8800000	17700000	5300000	4130000	11900000	17600000
Arctinone	99.6	245.01	245.00545:764652 246.0088:0 247.01216:186036		C13H10OS2	UPOWHCBUDJLAIB-UHFFFAOYSA-N	341000	429000	1580000	644000	1100000	946000	312000	267000	367000	467000	309000	260000	404000	785000	792000	706000	339000	348000	116000	226000	452000	163000	809000	483000	957000	1380000	230000	119000	305000	403000	679000	1560000	582000	545000	1700000	1450000	497000	941000	1370000	1470000	1060000	68200	1300000
3-(3-Hydroxyphenyl)propionic acid sulfate	96.4	245.012	245.02599:1191045 246.02934:127493 247.0327:134932		C9H10O6S	IQWLPDPKVFZEOK-UHFFFAOYSA-N	2000000	2250000	1750000	1500000	2370000	4620000	1190000	1430000	1160000	576000	1650000	547000	238000	447000	1010000	1080000	2370000	3970000	5940000	2840000	5900000	858000	1070000	1380000	725000	754000	288000	215000	945000	345000	844000	821000	1520000	460000	3410000	2840000	432000	603000	472000	459000	1020000	687000	1860000
5,6-Dihydrouridine	100	245.078	245.07768:1604936 246.08103:0 247.08439:0		C9H14N2O6	ZPTBLXKRQACLCR-XVFCMESISA-N	4620000	7100000	5910000	10500000	7100000	9640000	4770000	5620000	2720000	2260000	3810000	1200000	4550000	2770000	7030000	2250000	3040000	5750000	6890000	7240000	3590000	4810000	3440000	5890000	5910000	3740000	2030000	3160000	5370000	5710000	4630000	3030000	5060000	8580000	3980000	5860000	5700000	8900000	4330000	5980000	6230000	4460000	4560000
Biotin	100	245.095	245.09438:607088 246.09773:0 247.10109:0		C10H16N2O3S	YBJHBAHKTGYVGT-UHFFFAOYSA-N	1600000	299000	125000	477000	933000	221000	853000	621000	605000	809000	691000	7180	84800	85900	77800	384000	481000	346000	489000	610000	290000	359000	580000	71800	590000	164000	1080000	401000	714000	912000	917000	7180	167000	247000	305000	104000	520000	333000	372000	391000	157000	382000	453000
3-Hydroxydodecanedioic acid	99.6	245.139	245.1349:1977181 246.13825:0 247.14161:0		C12H22O5	FYVQCLGZFXHEGL-UHFFFAOYSA-N	5160000	5010000	2310000	3330000	4750000	3520000	6150000	5890000	12800000	7940000	7590000	3190000	2640000	3390000	4490000	3090000	439000	3860000	4800000	3010000	5500000	999000	1860000	2010000	1860000	2810000	1200000	1320000	698000	1240000	2070000	2070000	2530000	462000	1410000	1980000	974000	507000	522000	580000	1470000	1190000	1060000
(S)-3-Methylthiohexyl hexanoate	99.9	245.158	245.15999:2921319 246.16334:0 247.1667:0		C13H26O2S	YCHLQQVZMIQEAC-UHFFFAOYSA-N	3330000	2940000	2890000	1890000	3650000	3980000	10900000	6510000	11700000	12500000	11800000	6400000	8280000	7550000	8510000	7820000	4640000	5080000	4880000	5940000	5290000	11100	11100	11100	199000	147000	11100	280000	166000	561000	140000	6640000	5860000	6740000	7690000	5980000	171000	11100	11100	11100	11100	2610000	2630000
Menthyl ethylene glycol carbonate	100	245.175	245.17429:827095 246.17764:0 247.181:0		C13H24O4	JFKCVAZSEWPOIX-UHFFFAOYSA-N	2740000	2250000	3730000	1260000	4310000	1670000	1400000	1660000	1950000	2550000	3560000	1600000	3120000	1380000	3480000	1790000	1530000	3600000	1860000	1790000	3110000	1980000	2780000	2120000	3720000	1400000	4300000	3030000	3730000	1790000	2390000	2850000	1710000	2960000	2370000	1870000	2920000	2040000	2170000	1910000	1780000	3140000	2830000
Avocadynofuran	52.9	245.191	245.22586:4343382 246.22921:585355 247.23257:0	53.03934:9752 55.05499:17406 56.96561:4894 59.82417:3166 65.03919:8092 67.05482:46105 69.07052:9591 72.04611:3531 79.05469:55112 81.07023:31601 91.05457:66223 93.07027:32550 93.72633:3662 95.04931:4773 95.08583:19493 102.10548:3917 105.07006:41423 107.0854:10994 119.08548:16434 121.10107:4660 133.10098:7840 147.11674:7040 148.36855:3987 149.13225:5604 196.06389:3900 245.22543:14032	C17H26O	ONYOTXAYIZRIPJ-UHFFFAOYSA-N	33000000	36900000	39500000	39400000	42600000	39600000	10000000	40500000	31100000	22100000	40800000	34100000	29600000	32200000	20700000	31300000	36300000	29300000	39500000	46600000	16200000	21100000	34000000	38800000	24000000	34800000	47300000	42100000	35800000	42100000	38800000	43600000	40200000	32300000	19200000	31200000	18700000	26100000	15200000	31500000	34800000	13200000	27700000
N1-Acetylspermine	98.7	245.234	245.22554:2263877 246.22889:408660 247.23225:0		C12H28N4O	GUNURVWAJRRUAV-UHFFFAOYSA-N	8680000	6470000	7320000	13800000	4650000	7040000	5640000	5230000	4850000	13200000	3000000	9590000	8370000	8540000	16000000	9760000	5740000	5870000	12800000	3900000	7920000	3780000	3860000	4870000	2680000	3450000	3960000	8200000	5220000	11800000	8040000	5010000	12500000	1260000	13800000	17600000	6430000	5250000	5710000	4850000	8160000	3190000	2180000
Pyridoxal 5'-phosphate	78.9	246.017	245.98291:435187 246.98626:0 247.98962:0		C8H10NO6P	NGVDGCNFYWLIFO-UHFFFAOYSA-N	123000	152000	529000	453000	861000	122000	95500	93500	200000	297000	506000	324000	454000	338000	163000	396000	353000	457000	209000	172000	289000	92400	624000	108000	336000	201000	675000	325000	98600	80900	300000	516000	216000	425000	340000	236000	204000	535000	650000	211000	426000	257000	419000
Asparaginylisoleucine	100	246.145	246.14412:431612 247.14747:13278378 248.15083:3205696		C10H19N3O4	MQLZLIYPFDIDMZ-HAFWLYHUSA-N	11300	189000	11300	176000	11300	778000	257000	11300	11300	165000	213000	435000	369000	567000	509000	336000	122000	11300	160000	302000	11300	11300	11300	144000	11300	168000	11300	11300	11300	11300	161000	11300	225000	186000	404000	11300	11300	168000	11300	11300	175000	158000	663000
beta-Alanyl-L-arginine	100	246.156	246.15544:387032 247.15879:0 248.16215:156974		C9H19N5O3	DLRGFJGVZXSSTP-LURJTMIESA-N	227000	364000	608000	134000	137000	144000	496000	536000	583000	410000	595000	663000	790000	899000	814000	885000	72400	134000	196000	269000	135000	293000	208000	438000	388000	333000	285000	97200	114000	88500	29600	354000	233000	130000	281000	174000	313000	137000	219000	187000	454000	448000	293000
2-Methylbutyroylcarnitine	99.7	246.17	246.16632:366109 247.16967:0 248.17303:0		C12H23NO4	IHCPDBBYTYJYIL-UHFFFAOYSA-N	131000	182000	33000	194000	200000	83600	104000	2880	2880	76700	32100	81500	142000	31100	80300	122000	42200	28800	57800	41400	2880	60600	2880	115000	43800	177000	171000	175000	204000	139000	122000	45400	103000	42700	34700	79500	184000	82800	252000	255000	158000	2880	1060000
5-Hydroxyindoleacetylglycine	99.9	247.072	247.07417:1967877 248.07752:11521190 249.08088:2676531	53.03922:33056 55.01878:27678 55.05499:637220 55.53522:30264 56.0502:545719 57.05809:29157 59.04987:57869 59.95958:30583 60.19445:31022 61.21707:31099 62.94799:26070 72.08134:2061396 80.10098:30581 84.04482:2520860 85.02893:43235 118.08621:131715 130.04958:53591 168.46292:32297 172.1739:34793 172.30815:37078 184.09692:112106 220.6104:35122 247.12639:52818	C12H12N2O4	LFUCRBSGQMAKCO-UHFFFAOYSA-N	12000000	4060000	13300000	7980000	7400000	6380000	3150000	5930000	4360000	4180000	7320000	3490000	2780000	3440000	8770000	6110000	6310000	6110000	7020000	7670000	8910000	7540000	13800000	8710000	9540000	9190000	7690000	9460000	5110000	10900000	7200000	3620000	3640000	8350000	3500000	3150000	4290000	2380000	2180000	2730000	2780000	18000000	15800000
Glutamylvaline	62.4	247.129	247.12831:127214008 248.13166:14504808 249.13502:1396190	54.03839:21077 55.05496:315422 55.68862:20343 56.05017:265893 57.05803:31625 65.14453:24230 66.612:23146 72.0813:1069238 75.62848:20169 84.04479:1269814 84.96033:27589 86.09673:39567 93.43318:26162 102.05472:23661 118.08613:68825 130.04941:32613 134.9791:25856 184.09662:65115 247.1288:36585	C10H18N2O5	SITLTJHOQZFJGG-XPUUQOCRSA-N	917000000	821000000	851000000	204000000	224000000	211000000	1190000000	1060000000	298000000	1100000000	1100000000	288000000	365000000	264000000	346000000	377000000	187000000	810000000	143000000	891000000	786000000	189000000	89000000	216000000	46500000	180000000	2390000000	2000000000	259000000	1950000000	1620000000	72200000	379000000	335000000	78300000	417000000	2670000000	2310000000	1830000000	428000000	390000000	599000000	114000000
2-Oxo-5,11(13)-eudesmadien-12,8-olide	100	247.133	247.13193:432035 248.13528:133453 249.13864:0		C15H18O3	DSTJGYCTYZXZNH-UHFFFAOYSA-N	1660000	811000	844000	1170000	388000	1100000	610000	1910000	924000	1400000	815000	1120000	755000	997000	1960000	1080000	750000	1220000	758000	554000	593000	535000	301000	295000	310000	575000	196000	499000	427000	318000	175000	793000	881000	547000	1360000	1930000	278000	590000	561000	575000	544000	491000	356000
Glechomafuran	54.7	247.134	247.12827:182645056 248.13162:24930128 249.13498:2072909	53.30061:102049 55.05499:1353783 56.05022:1032676 57.05792:113760 59.04981:104477 66.2525:87728 66.91777:75953 72.08132:4057009 84.04481:4793556 97.38277:88877 118.08618:287544 130.05005:99320 134.35966:87585 184.09645:185274 230.10144:134778 247.12979:114806	C15H20O3	FNQFNSGVMLMZNV-UHFFFAOYSA-N	1650000000	1480000000	1870000000	2680000000	3070000000	3040000000	1790000000	990000000	1580000000	1700000000	1790000000	664000000	907000000	571000000	831000000	728000000	1140000000	1330000000	554000000	1430000000	1290000000	248000000	493000000	530000000	728000000	558000000	3150000000	3230000000	2670000000	1790000000	3150000000	1080000000	1020000000	951000000	1270000000	1220000000	4860000000	4730000000	4990000000	2250000000	6600000000	970000000	1820000000
Isoavocadienofuran	65	247.206	247.24155:6907748 248.2449:1631599 249.24826:0	53.00296:2756 53.03934:15027 55.05498:46019 56.34747:2192 57.0705:4876 61.0632:2536 65.03929:4090 67.05487:75460 67.2786:2726 69.07046:16964 79.05473:97064 81.07035:51916 83.08613:5837 91.05447:34301 93.06471:4803 93.07017:67346 95.04957:13490 95.08578:26574 105.0449:4940 105.06983:8623 107.08566:28486 109.1011:5101 118.19734:2606 118.75991:2602 121.10103:15972 130.92926:2933 135.11674:14363 149.…	C17H26O	MSYUAPLTGWCVMJ-VAWYXSNFSA-N	67200000	64700000	69300000	36500000	83100000	83300000	46100000	59700000	62600000	36300000	30200000	35600000	59700000	58600000	59400000	27000000	62900000	35400000	82100000	51300000	42900000	13400000	43300000	58200000	32700000	63300000	65700000	36500000	14700000	46100000	31400000	74100000	86100000	36400000	39900000	29700000	39400000	25400000	58800000	31100000	54900000	55800000	34500000
8,8-Diethoxy-2,6-dimethyl-2-octanol	100	247.227	247.22627:107300 248.22962:0 249.23298:0		C14H30O3	XOJDKWNFMFCXNE-UHFFFAOYSA-N	203000	2400	45300	85100	168000	122000	24000	115000	54700	151000	35600	111000	177000	68600	152000	88400	61500	40700	76500	2400	126000	62800	107000	29800	71000	29000	85800	119000	28300	100000	171000	79200	45200	74100	106000	147000	189000	32600	128000	258000	76600	99100	81500
Cysteinyl-Glutamine	97	248.071	248.05878:201033 249.06213:0 250.06549:0		C8H15N3O4S	YHDXIZKDOIWPBW-UHFFFAOYSA-N	349000	391000	155000	230000	137000	352000	93300	85400	175000	68400	288000	166000	115000	111000	186000	193000	104000	123000	257000	124000	206000	249000	50100	355000	206000	198000	106000	334000	143000	221000	230000	135000	103000	83700	163000	242000	75300	224000	114000	259000	239000	117000	538000
Asparaginylaspartic acid	100	248.088	248.08853:3185966 249.09188:951020 250.09524:0		C8H13N3O6	HZYFHQOWCFUSOV-IMJSIDKUSA-N	11100000	13200000	12800000	13900000	13900000	15300000	17100000	13700000	17500000	10900000	17300000	11900000	12700000	10900000	14500000	11700000	5750000	8630000	11200000	12200000	6430000	13700000	17300000	15500000	14300000	14800000	8840000	11800000	11500000	9330000	9190000	13600000	16900000	9910000	15000000	16700000	8730000	10500000	9750000	9130000	14700000	8040000	5020000
Neoherculin	99.8	248.201	248.19781:289549 249.20116:146195 250.20452:0		C16H25NO	SBXYHCVXUCYYJT-JRNWQWJGSA-N	136000	147000	50100	145000	1010000	802000	123000	312000	105000	360000	171000	402000	195000	313000	67900	435000	123000	234000	403000	111000	74100	5010	118000	354000	65300	69900	234000	534000	183000	118000	119000	94700	96500	71900	276000	366000	403000	185000	296000	283000	238000	273000	79900
2,4-Dodecadienoic acid pyrrolidide	98.4	248.202	248.21103:356386 249.21438:0 250.21774:0		C16H27NO	UAIYHWLHQSKQLW-PEGOPYGQSA-N	406000	498000	370000	567000	601000	314000	197000	245000	260000	293000	164000	510000	564000	327000	239000	431000	60200	62800	194000	99200	89100	478000	680000	343000	878000	325000	542000	824000	402000	662000	480000	118000	353000	376000	588000	613000	675000	472000	293000	588000	739000	575000	666000
Bis(methylsulfonylmethyl) disulfide	100	248.939	248.93999:849634 249.94334:1094495 250.9467:764248		C4H10O4S4	IOXAYNQOZILPBK-UHFFFAOYSA-N	3100000	2460000	2770000	3240000	2520000	3700000	2560000	3760000	1390000	792000	2980000	1250000	1190000	1750000	1200000	1280000	1890000	3360000	2220000	2590000	1780000	966000	1110000	1720000	2080000	1210000	1240000	1830000	1900000	3220000	3500000	2000000	1990000	2530000	1500000	1210000	1150000	1380000	2940000	1290000	1330000	3420000	1730000
Arctic acid	99.9	249.004	249.00169:415490 250.00504:0 251.0084:1070616		C12H8O2S2	SJVJMFXCINSXFF-UHFFFAOYSA-N	72100	565000	335000	673000	214000	684000	93500	323000	64200	648000	438000	286000	316000	239000	73900	384000	486000	58700	247000	283000	447000	145000	432000	198000	441000	504000	291000	364000	325000	251000	170000	180000	647000	117000	662000	560000	621000	371000	248000	565000	556000	383000	276000
2-Propenyl 3-(2-propenylsulfonyl)-1-propenyl disulfide	100	249.008	249.00935:3095615 250.0127:572946 251.01606:1907730		C9H14O2S3	OBJCYMGLWKMJIK-ALCCZGGFSA-N	11400000	13100000	13500000	12200000	12400000	12200000	7680000	14500000	12400000	7250000	13900000	11400000	7040000	7690000	9100000	11200000	12100000	14200000	12900000	6960000	14300000	12900000	17100000	10400000	9850000	9160000	17400000	8170000	9870000	13500000	8760000	7520000	6940000	10800000	9870000	4300000	7820000	12100000	10900000	8040000	15900000	12300000	13100000
gamma-Glutamyl-cysteine	99.9	249.055	249.05289:386473 250.05624:5490342 251.0596:1242804		C8H14N2O5S	RITKHVBHSGLULN-WHFBIAKZSA-N	267000	9430	277000	315000	564000	459000	357000	157000	313000	364000	354000	162000	144000	105000	278000	215000	330000	297000	404000	467000	175000	423000	207000	107000	224000	634000	346000	217000	101000	294000	254000	215000	151000	259000	177000	157000	94300	144000	173000	302000	265000	251000	297000
Methoxybrassitin	100	249.07	249.06973:2801654 250.07308:0 251.07644:0		C12H14N2O2S	BHXCFNZULGNWRA-UHFFFAOYSA-N	9790000	3820000	9980000	8950000	4720000	5330000	4160000	2360000	4480000	4920000	2350000	5490000	7420000	9470000	9300000	6100000	2330000	2690000	2650000	4020000	2450000	15900000	6790000	14200000	13300000	6720000	2620000	1760000	2430000	2950000	1810000	12000000	7290000	8660000	14400000	14500000	3470000	6420000	2900000	7200000	9820000	8610000	6750000
Glutamylthreonine	100	249.108	249.10927:727481 250.11262:0 251.11598:0		C9H16N2O6	JSIQVRIXMINMTA-ZDLURKLDSA-N	45200	46400	43100	96500	160000	161000	32500	234000	2770	2770	2770	197000	315000	543000	1010000	489000	34000	2770	30900	2770	2770	27700	186000	2770	1450000	34500	2770	30500	2770	2770	30500	1040000	397000	79300	915000	1820000	2770	31400	34200	2770	2200000	34000	300000
Mycorradicin	100	249.112	249.11165:981710 250.115:0 251.11836:124075		C14H16O4	UXBCAWHJMZPSBQ-HBPHNZTASA-N	1490000	920000	1080000	1440000	1740000	520000	179000	85700	47900	183000	321000	174000	283000	565000	711000	362000	69000	2560	32800	107000	213000	726000	826000	1060000	2480000	1100000	39500	63600	25600	49600	71900	2450000	2000000	5080000	3610000	4390000	304000	357000	580000	333000	2210000	2980000	2080000
[4]-Shogaol	99.8	249.149	249.14549:473108 250.14884:167709 251.1522:0		C15H20O3	PHHDVGGCTAPBHF-AATRIKPKSA-N	51000	153000	44400	91700	44500	52700	39600	47400	57500	34300	67000	65800	97300	87500	57500	71200	36500	2460	2460	42600	62000	31300	29900	66400	65800	29400	24600	39200	2460	49000	40100	211000	266000	168000	274000	333000	36000	32200	38000	2460	72800	103000	1060000
lupinine	98.3	249.196	249.20534:293793 250.20869:747419 251.21205:0		C15H24N2O	JYIJIIVLEOETIQ-XDQVBPFNSA-N	345000	517000	946000	801000	567000	857000	569000	492000	457000	421000	281000	341000	411000	431000	253000	489000	313000	375000	380000	620000	313000	749000	649000	302000	226000	617000	131000	469000	257000	379000	384000	750000	490000	519000	995000	829000	470000	332000	454000	394000	956000	883000	788000
Pyridoxine 5'-phosphate	97.2	250.048	250.05942:1771351 251.06277:0 252.06613:0		C8H12NO6P	WHOMFKWHIQZTHY-UHFFFAOYSA-N	478000	876000	414000	1080000	1100000	781000	248000	544000	222000	310000	413000	112000	129000	192000	68400	198000	112000	39900	101000	32500	89100	2590	25900	2590	2590	2590	2590	28700	31800	2590	188000	144000	54100	5170000	1070000	73700	455000	514000	231000	412000	477000	9030000	6700000
N-Phenylacetylaspartic acid	97.2	250.072	250.06018:8932475 251.06353:0 252.06689:0		C12H13NO5	SVFKZPQPMMZHLZ-UHFFFAOYSA-N	23600000	22000000	31000000	24700000	35400000	33200000	40000000	37200000	20400000	23300000	18300000	5890000	21800000	13600000	20600000	6230000	23000000	25300000	28800000	28400000	28800000	13900000	19300000	13400000	16600000	8070000	32100000	44300000	30000000	30000000	57900000	11000000	18900000	36300000	6340000	18200000	22500000	8390000	20200000	30600000	16900000	25100000	37500000
Cysteinyl-Lysine	97.3	250.122	250.11038:4933040 251.11373:0 252.11709:0		C9H19N3O3S	WXOFKRKAHJQKLT-UHFFFAOYSA-N	27900000	8600000	9260000	4790000	13400000	26100000	11100000	32200000	12300000	8580000	22500000	5490000	4950000	5060000	11000000	11300000	9280000	27000000	8920000	14000000	14300000	11700000	13500000	22000000	12300000	4520000	16000000	8390000	10200000	16500000	7010000	11500000	20900000	14300000	11500000	11300000	4970000	3630000	4410000	7960000	6490000	22900000	32000000
3-Oxooctanoic acid glycerides	40.4	250.141	250.17717:3873110 251.18052:452951 252.18388:171621	50.15208:2353 52.47425:2604 56.61988:2526 56.9655:10431 59.23257:2436 70.216:3228 84.96023:4526 86.38953:3571 103.1901:3390 122.35085:3198 133.31738:3269 168.92482:7919 185.92735:10037 186.93529:17742 203.93819:49457 204.94614:12131 226.95296:9741 250.17638:6773	C11H21O6	MGCDWHRMOGSFGG-UHFFFAOYSA-M	11100000	12900000	38300000	10300000	38700000	17100000	18900000	24600000	6970000	21100000	6240000	5880000	12600000	23400000	13500000	12000000	14400000	7340000	18200000	30700000	6990000	27000000	17400000	13500000	11500000	14600000	8110000	27000000	16900000	10500000	27900000	10200000	7130000	20800000	23900000	7940000	11000000	21900000	3710000	25700000	10500000	14700000	32000000
3,5-Dichloro-4-hydroxy-2-methoxy-6-methylbenzoic acid	99.3	250.987	250.9931:2277980 251.99645:346614 252.99981:0		C9H8Cl2O4	OWBYFBKXWVZEQW-UHFFFAOYSA-N	1100000	5980000	3590000	2500000	2790000	4690000	495000	441000	857000	860000	539000	860000	1720000	1380000	1380000	749000	3070000	1530000	1800000	3120000	2110000	610000	576000	584000	278000	979000	344000	595000	527000	549000	320000	6490000	6430000	4470000	3230000	3200000	400000	319000	917000	460000	454000	6200000	8970000
Spirobrassinin	100	251.031	251.03015:1532891 252.0335:0 253.03686:0		C11H10N2OS2	FUHQSEOSBHASCH-UHFFFAOYSA-N	13300	228000	692000	620000	320000	184000	13300	13300	137000	13300	13300	202000	133000	13300	13300	13300	2620000	4580000	4620000	3650000	3250000	13300	145000	13300	155000	164000	363000	203000	771000	855000	450000	13300	160000	331000	243000	403000	1050000	1630000	305000	716000	381000	144000	161000
(E)-2-Propenyl [3-(2-propenylthio)-2-propenyl] sulfate	99.4	251.041	251.04628:547698 252.04963:97600 253.05299:0		C9H14O4S2	LRKSHTQJEZSHGG-WEVVVXLNSA-N	1340000	2740000	3570000	3040000	3470000	4270000	2860000	2460000	1160000	1860000	1190000	1390000	2390000	1950000	2460000	1840000	1610000	1050000	1390000	1020000	1820000	3400000	2220000	1200000	1840000	1650000	2260000	1710000	2620000	1850000	876000	2120000	1380000	1550000	3500000	3440000	1800000	2750000	1860000	1740000	1170000	2040000	3660000
Methionyl-Threonine	100	251.106	251.10616:1669290 252.10951:273596 253.11287:854589		C9H18N2O4S	KAKJTZWHIUWTTD-UHFFFAOYSA-N	5450000	3750000	4840000	3040000	3000000	3160000	7050000	343000	3620000	1570000	2720000	3960000	4160000	826000	3170000	562000	585000	1780000	1310000	6830000	2530000	240000	11900000	2960000	2360000	5950000	1680000	2140000	4980000	2180000	2750000	626000	2670000	6150000	1920000	2400000	7570000	2540000	3320000	1520000	7280000	4500000	3120000
Helinorbisabone	99.8	251.128	251.125:1446378 252.12835:249982 253.13171:567623		C14H18O4	QUWXRNSZOIJARN-SNAWJCMRSA-N	4760000	2080000	6730000	7030000	11600000	6020000	1840000	3980000	2490000	5550000	4960000	2650000	4160000	4430000	3220000	5670000	2490000	2620000	2170000	3110000	4140000	4610000	2990000	3160000	2620000	2320000	4740000	4790000	4420000	7090000	3510000	4560000	3420000	3460000	3970000	3070000	2260000	4100000	2830000	8280000	4250000	5530000	6370000
(Z)-9-Cycloheptadecen-1-one	100	251.237	251.23611:281164 252.23946:0 253.24282:0		C17H30O	ZKVZSBSZTMPBQR-OWOJBTEDSA-N	197000	138000	309000	541000	370000	482000	1310000	2430	621000	247000	206000	332000	669000	31700	210000	25900	304000	63800	142000	553000	241000	2430	701000	182000	24300	476000	131000	137000	327000	111000	174000	127000	401000	433000	328000	242000	481000	266000	190000	64300	641000	123000	367000
N-Salicyloylaspartic acid	70.5	252.051	252.00958:228858 253.01293:401808 254.01629:0		C11H11NO6	JMJWCANHASMNST-UHFFFAOYSA-N	323000	278000	182000	137000	91100	132000	271000	68600	88800	327000	170000	312000	207000	162000	130000	269000	83200	62900	318000	66500	183000	62600	43300	408000	511000	259000	4330	216000	4330	4330	4330	132000	68100	300000	304000	360000	195000	172000	84100	279000	218000	607000	163000
L-Threoneopterin	98.5	252.074	252.0652:425643 253.06855:0 254.07191:0		C9H11N5O4	BMQYVXCPAOLZOK-NJGYIYPDSA-N	181000	742000	192000	277000	7340	407000	256000	339000	144000	185000	571000	118000	7340	73400	247000	179000	254000	291000	536000	172000	176000	103000	202000	201000	146000	292000	402000	405000	368000	246000	168000	84600	255000	7340	236000	178000	269000	210000	105000	144000	101000	108000	114000
N-(1-Deoxy-1-fructosyl)alanine	100	252.108	252.10698:460436 253.11033:0 254.11369:0		C9H17NO7	BDMCSTCUMFCYDF-MBGOVIFWSA-N	151000	932000	11300	831000	11300	359000	156000	303000	305000	376000	145000	131000	162000	640000	634000	329000	113000	483000	269000	224000	826000	211000	733000	391000	288000	143000	156000	11300	125000	11300	232000	613000	385000	450000	173000	252000	178000	133000	11300	257000	169000	966000	352000
Deoxyadenosine	96.5	252.109	252.12253:391742 253.12588:0 254.12924:0		C10H13N5O3	OLXZPDWKRNYJJZ-RRKCRQDMSA-N	1040000	633000	1020000	787000	664000	1190000	578000	804000	746000	1520000	1240000	601000	1010000	821000	840000	911000	256000	919000	689000	590000	891000	767000	657000	773000	1220000	607000	894000	878000	1090000	411000	872000	1150000	774000	316000	397000	1180000	963000	873000	856000	692000	1310000	667000	795000
Herculin	100	252.232	252.23161:1020039 253.23496:541079 254.23832:0		C16H29NO	JNPRQUIWDVDHIT-GYIPPJPDSA-N	2910000	2010000	1590000	2370000	3320000	1840000	5170000	703000	5030000	959000	2640000	5030000	1850000	164000	2260000	224000	1160000	696000	751000	4880000	2650000	3890	6350000	1410000	1160000	3210000	1040000	1580000	2720000	1170000	1410000	1080000	1960000	4100000	1670000	1730000	3240000	4650000	1720000	676000	2720000	2460000	2320000
Shikimic acid 3-phosphate	71.9	253.012	252.97133:2275340 253.97468:0 254.97804:0		C7H11O8P	QYOJSKGCWNAKGW-PBXRRBTRSA-N	3730000	3170000	4490000	3760000	5220000	5890000	1010000	661000	796000	831000	878000	1790000	2310000	2030000	2160000	2350000	8680000	12600000	11100000	10600000	11800000	1520000	1840000	2580000	2310000	1050000	1620000	2670000	2700000	3140000	2840000	5630000	3590000	3690000	4650000	6470000	6560000	8990000	8770000	8900000	9590000	2600000	3820000
Benzoyl meso-tartaric acid	98.9	253.035	253.02811:2746315 254.03146:0 255.03482:0		C11H10O7	JXXURQWKKCNUBH-UHFFFAOYSA-N	3540000	3340000	3600000	2860000	3290000	3140000	1980000	1930000	1690000	1690000	1880000	2970000	3380000	2750000	3180000	3230000	5550000	6190000	6630000	6110000	5500000	2320000	2840000	2430000	2750000	2120000	3310000	4210000	4350000	3990000	3720000	2730000	2600000	2570000	2490000	2490000	4860000	4190000	3810000	4090000	3890000	2500000	2710000
Bis(2,5-dimethyl-3-furanyl) disulfide	100	253.036	253.03749:169141 254.04084:0 255.0442:0		C12H14O2S2	JDWCALSZHJBMIQ-UHFFFAOYSA-N	263000	43400	41000	81500	66000	144000	59800	74500	62700	54100	29700	2900	73400	34500	37700	82200	248000	578000	628000	234000	98900	165000	72200	84700	32300	208000	35500	37000	83800	32900	36600	71100	77700	120000	186000	108000	64800	81500	29000	39100	31600	216000	433000
Tamarindienal	100	253.071	253.06985:5263432 254.0732:609404 255.07656:561539		C12H12O6	CVAQUHGKMSSJIM-XQHVRGAUSA-N	18500000	17700000	22900000	22500000	22800000	23700000	17600000	17600000	16600000	18400000	18600000	21600000	22000000	18000000	20200000	19900000	24900000	31400000	33700000	30000000	30000000	21500000	23400000	22000000	24300000	22600000	16400000	18500000	20300000	20200000	22700000	19900000	22800000	19300000	21400000	22000000	19600000	21000000	18400000	20900000	19800000	20500000	23400000
(2R)-1-O-beta-D-Galactopyranosylglycerol	99.9	253.093	253.09113:736026 254.09448:0 255.09784:0		C9H18O8	NHJUPBDCSOGIKX-UHFFFAOYSA-N	136000	40200	127000	226000	257000	362000	102000	301000	48300	68500	163000	34300	100000	124000	263000	227000	36600	33300	2970	2970	226000	2970	29700	29700	132000	2970	2970	111000	2970	2970	2970	277000	586000	303000	1060000	2760000	47600	163000	34800	81700	255000	625000	1300000
Alanyl-Tyrosine	100	253.118	253.11713:203357 254.12048:0 255.12384:0		C12H16N2O4	ALZVPLKYDKJKQU-UHFFFAOYSA-N	124000	5950	5950	69600	5950	5950	5950	187000	5950	5950	5950	91600	138000	59500	277000	106000	5950	126000	5950	5950	5950	5950	5950	5950	5950	5950	5950	5950	218000	77000	5950	127000	82300	5950	118000	99900	105000	5950	108000	117000	160000	5950	145000
2,3-Butanediol glucoside	100	253.128	253.12761:501083 254.13096:0 255.13432:0		C10H20O7	ZLXYJEYKAQYNPV-UHFFFAOYSA-N	145000	6730	223000	131000	146000	243000	6730	6730	6730	93200	6730	126000	580000	77500	120000	77800	325000	455000	768000	474000	748000	326000	225000	189000	82900	232000	6730	118000	70100	6730	6730	146000	67300	330000	121000	128000	71500	84200	146000	350000	178000	169000	242000
2,2,4,4-Tetramethyl-6-(1-oxobutyl)-1,3,5-cyclohexanetrione	99.8	253.143	253.14059:110467 254.14394:0 255.1473:184397		C14H20O4	OGXHJIPDGPTYKY-UHFFFAOYSA-N	122000	163000	108000	2720	168000	65200	104000	41300	112000	71000	183000	32400	64300	70900	111000	45700	128000	51200	104000	37300	27200	145000	109000	80700	72900	113000	69900	76400	2720	51700	69800	34700	81800	44300	32000	152000	113000	73100	31400	38400	151000	2720	113000
Acorusdiol	96	253.18	253.16547:7470110 254.16882:843118 255.17218:0		C15H24O3	XMGSOQRMWQXOKH-UHFFFAOYSA-N	12800000	5500000	13500000	13600000	14000000	10600000	555000	1930000	793000	1130000	928000	8770000	7530000	12800000	7810000	21100000	1560000	9010000	6740000	3230000	1650000	2800000	1800000	1040000	2380000	1620000	171000	413000	631000	730000	623000	57600000	49300000	4900000	63300000	74000000	107000	166000	94400	369000	212000	4810000	12500000
18-Nor-4(19),8,11,13-abietatetraene	99.9	253.196	253.19447:887726 254.19782:0 255.20118:0		C19H26	ZPQHNIHJSIZREW-UHFFFAOYSA-N	851000	700000	533000	704000	633000	558000	1210000	867000	2910000	1470000	1120000	133000	132000	1040000	704000	1660000	122000	323000	441000	2260000	732000	30600	232000	1080000	41300	1600000	30800	153000	27800	35400	146000	2530000	1520000	2860000	2640000	1090000	37400	2780	2780	47400	2780	1250000	1010000
Hydroxybupropion	99.9	254.095	254.09314:2896918 255.09649:398210 256.09985:0		C13H18ClNO2	AKOAEVOSDHIVFX-UHFFFAOYSA-N	1760000	1320000	1560000	1190000	1120000	3120000	771000	916000	1720000	800000	904000	536000	1290000	617000	707000	430000	1170000	2460000	1330000	1600000	1240000	967000	409000	476000	16100000	1150000	1700000	1110000	818000	1340000	2460000	3270000	633000	508000	2090000	378000	1050000	565000	552000	1160000	1960000	862000	2220000
N-Acetylvanilalanine	100	254.102	254.10135:539483 255.1047:116163 256.10806:389038		C12H15NO5	UKDKTHYZLXZOSS-UHFFFAOYSA-N	32100	2520	109000	167000	199000	48600	2520	28300	2520	2520	2520	2520	2520	25200	2520	2520	2000000	2680000	1440000	1710000	2380000	2520	2520	2520	2520	2520	34500	62900	2520	31800	35600	72700	41300	2520	104000	30000	28800	29300	2520	33500	2520	2520	2520
Diphenhydramine	94.4	254.155	254.13808:1980508 255.14143:0 256.14479:7418953		C17H21NO	ZZVUWRFHKOJYTH-UHFFFAOYSA-N	1360000	843000	1310000	2080000	2450000	2650000	2040000	1870000	1500000	1290000	725000	1500000	1220000	548000	768000	429000	298000	328000	1410000	893000	1120000	1530000	1220000	1520000	1280000	1410000	5490000	3520000	5610000	3890000	5370000	2450000	1670000	7630	1700000	1600000	250000	76300	340000	87600	176000	7630	77400
Hexadecanamide	99.9	254.249	254.24655:246219 255.2499:0 256.25326:0		C16H33NO	HSEMFIZWXHQJAE-UHFFFAOYSA-N	90700	7740	317000	308000	7740	159000	113000	204000	7740	515000	118000	81600	112000	82400	329000	235000	242000	108000	197000	386000	91800	81800	220000	167000	243000	82300	7740	186000	77400	328000	202000	91300	7740	306000	97600	118000	118000	94100	149000	89800	96200	236000	101000
Nicotinate D-ribonucleoside	99.7	255.075	255.07111:2079128 256.07446:277046 257.07782:131316		C11H14NO6	PUEDDPCUCPRQNY-ZYUZMQFOSA-O	2080000	1700000	2620000	901000	2060000	1070000	973000	974000	1170000	940000	637000	1250000	1280000	999000	619000	1270000	70000	106000	64700	300000	53300	440000	722000	641000	442000	398000	60400	181000	191000	108000	30400	48000	92700	11900000	130000	28800	26900	49600	22500	72100	143000	12000000	14700000
1-(beta-D-Ribofuranosyl)-1,4-dihydronicotinamide	99.9	255.099	255.097:3121191 256.10035:0 257.10371:0		C11H16N2O5	MAKBMGXNXXXBFE-TURQNECASA-N	4110000	5900000	7540000	3820000	5860000	5480000	4770000	2540000	4490000	1440000	4290000	3590000	4190000	3630000	4160000	3930000	2470000	5260000	1720000	4980000	2480000	5210000	3010000	3940000	4140000	5610000	1060000	2460000	2450000	886000	1600000	8050000	7030000	19300000	8710000	4290000	3140000	3310000	5600000	3900000	4060000	7090000	11000000
Monomenthyl succinate	99.7	255.16	255.15625:1082281 256.1596:0 257.16296:0		C14H24O4	BLILOGGUTRWFNI-UHFFFAOYSA-N	5220000	4920000	4040000	5540000	6520000	3900000	5070000	4260000	4030000	3850000	2320000	3470000	4930000	2750000	2170000	3270000	4600000	5510000	2050000	4330000	3700000	5940000	3170000	4910000	2990000	1830000	5080000	2730000	4330000	3910000	3460000	4780000	4720000	5160000	5080000	2610000	4130000	2320000	4420000	4220000	4010000	5770000	7020000
Lubiminol	99.8	255.196	255.1927:281501 256.19605:0 257.19941:0		C15H26O3	NPIIWZCGVADPIE-UHFFFAOYSA-N	452000	420000	496000	349000	441000	769000	615000	414000	533000	393000	725000	120000	704000	216000	471000	468000	398000	372000	429000	276000	300000	599000	376000	569000	382000	492000	434000	216000	474000	615000	382000	576000	436000	237000	596000	784000	519000	547000	529000	1040000	447000	878000	807000
Heptadecanal	94	255.268	255.25061:37925628 256.25396:3129334 257.25732:252199		C17H34O	PIYDVAYKYBWPPY-UHFFFAOYSA-N	271000000	273000000	303000000	302000000	339000000	333000000	268000000	231000000	286000000	360000000	290000000	250000000	255000000	247000000	240000000	289000000	294000000	250000000	354000000	347000000	72600000	109000000	332000000	287000000	208000000	277000000	120000000	277000000	292000000	253000000	285000000	312000000	341000000	288000000	298000000	256000000	360000000	246000000	292000000	261000000	270000000	289000000	261000000
Apigenidin	99.7	256.073	256.07706:3585382 257.08041:2126734 258.08377:1102168		C15H11O4	ZKMZBAABQFUXFE-UHFFFAOYSA-O	12400000	11800000	12600000	12900000	14300000	14800000	15000000	16300000	14800000	15800000	5080000	11600000	9220000	13500000	14100000	13800000	3480000	10000000	7120000	11900000	6750000	17800000	16500000	17700000	19000000	15800000	10400000	5730000	12700000	5310000	10300000	14800000	17300000	4030000	15700000	17200000	8360000	5070000	4570000	3900000	11700000	8140000	7870000
Pyro-L-glutaminyl-L-glutamine	99.9	256.094	256.09213:10537170 257.09548:861398 258.09884:7080568		C10H15N3O5	ILAITOFTZJRIFJ-WDSKDSINSA-N	27800000	28300000	27200000	28600000	31300000	28900000	17400000	16800000	16100000	8850000	15900000	22600000	13500000	13000000	22200000	26500000	14500000	14000000	13900000	14800000	13100000	67400000	73300000	66900000	63000000	62200000	34600000	38900000	40700000	34100000	35300000	30400000	49300000	7460000	47200000	48900000	14600000	14600000	12900000	14500000	16400000	2890000	5160000
Nicotinamide riboside	43.6	256.105	256.08615:5472080 257.0895:708751 258.09286:0	50.48186:4938 52.92673:4035 55.01839:4357 56.96555:17572 57.03419:5030 69.03425:7673 70.88477:4892 81.03412:6177 84.96014:41278 96.38593:5832 97.04563:4750 119.01893:13133 119.98248:5813 129.41666:6296 130.93237:22952 148.94308:8791 158.9274:17426 175.34598:6136 176.93719:13310	C11H15N2O5	JLEBZPBDRKPWTD-TURQNECASA-O	39200000	41300000	40900000	40800000	39400000	46500000	36700000	35500000	30800000	36400000	31900000	28000000	37400000	67600000	67600000	69700000	9560000	16600000	17200000	20200000	18800000	58500000	24200000	84900000	60300000	64500000	18500000	22800000	22500000	8360000	21500000	67800000	51600000	30300000	74900000	65400000	10200000	10900000	11900000	12600000	20300000	32300000	30900000
2-Hexenoylcarnitine	100	256.155	256.1561:204109 257.15945:150888 258.16281:0		C13H23NO4	JUAQYRSUSCWTQK-BQYQJAHWSA-N	643000	440000	726000	586000	788000	252000	775000	346000	276000	677000	388000	658000	582000	280000	520000	455000	249000	495000	373000	647000	384000	68600	360000	490000	337000	682000	246000	453000	248000	524000	388000	337000	368000	459000	721000	363000	634000	535000	347000	622000	573000	352000	397000
6-Phosphonoglucono-D-lactone	88.1	257.007	256.98169:465446 257.98504:0 258.9884:0		C6H11O9P	IJOJIVNDFQSGAB-SQOUGZDYSA-N	999000	9390	9390	9390	9390	1010000	9390	9390	9390	9390	9390	9390	142000	104000	9390	103000	496000	694000	458000	631000	711000	9390	9390	9390	9390	105000	9390	622000	9390	9390	113000	9390	9390	343000	862000	1070000	209000	9390	1250000	9390	607000	93900	151000
4-Methylumbelliferone sulfate	95.8	257.011	257.02612:3645268 258.02947:358204 259.03283:0		C10H8O6S	FUYLLJCBCKRIAL-UHFFFAOYSA-N	17300000	16700000	16100000	14900000	18200000	16700000	9910000	18600000	12300000	6590000	8050000	8860000	15300000	9490000	11900000	5870000	3730000	1510000	4710000	2670000	4350000	10400000	10200000	10500000	7650000	12800000	6040000	9850000	11300000	9210000	9810000	9550000	16200000	5480000	9900000	16900000	4340000	4560000	5570000	3960000	4560000	14700000	13300000
1-Heptadecanol	94	257.284	257.26627:47833128 258.26962:4083786 259.27298:192135		C17H36O	GOQYKNQRPGWPLP-UHFFFAOYSA-N	383000000	380000000	402000000	362000000	452000000	428000000	446000000	335000000	126000000	535000000	388000000	399000000	399000000	304000000	341000000	360000000	396000000	336000000	468000000	474000000	293000000	151000000	494000000	420000000	240000000	179000000	349000000	400000000	354000000	403000000	395000000	413000000	482000000	436000000	431000000	394000000	524000000	381000000	387000000	331000000	495000000	405000000	379000000
3-Bromotyrosine	98	257.977	257.9671:9793182 258.97045:1000908 259.97381:1134554		C9H10BrNO3	HGWOSUKIFQMEIF-UHFFFAOYSA-N	56400000	75700000	64700000	82900000	78900000	82300000	28300000	23300000	79400000	71900000	30900000	22600000	34700000	33400000	31300000	10900000	14200000	18900000	11500000	13700000	5920000	28500000	22000000	20600000	15100000	33000000	47900000	78200000	32000000	37200000	106000000	28300000	12000000	61000000	65300000	24400000	15200000	9250000	32000000	63200000	79100000	28900000	18200000
1,3,5-Trihydroxy-10-methylacridone	50.1	258.076	258.1095:127203800 259.11285:12311774 260.11621:1437340	56.05018:65014 57.03423:43064 58.06586:94954 58.56815:48128 60.08147:765568 62.17052:39354 66.85673:42793 70.97292:54883 71.07348:510179 75.37651:47194 86.09679:1368782 98.9844:834784 104.10719:1157911 113.46718:52891 124.99969:1218040 184.07314:153191 185.13565:50792 214.14934:50792 241.5887:49536 245.13635:54785 258.1087:159614	C14H11NO4	SGESJKUDNYVWMW-UHFFFAOYSA-N	805000000	775000000	1080000000	727000000	747000000	816000000	755000000	805000000	796000000	751000000	768000000	933000000	986000000	1220000000	935000000	1310000000	478000000	667000000	473000000	495000000	468000000	844000000	920000000	861000000	1180000000	878000000	438000000	453000000	472000000	436000000	440000000	1020000000	1460000000	667000000	1100000000	1020000000	801000000	767000000	751000000	739000000	834000000	695000000	879000000
Linatine	100	258.11	258.10965:87294616 259.113:7286244 260.11636:0		C10H17N3O5	KWWHDNLMGLRNRN-NKWVEPMBSA-N	317000000	329000000	105000000	353000000	384000000	292000000	330000000	300000000	281000000	346000000	343000000	389000000	316000000	90800000	427000000	99500000	245000000	53800000	238000000	227000000	242000000	413000000	365000000	397000000	86000000	361000000	241000000	269000000	219000000	72500000	224000000	412000000	109000000	349000000	412000000	488000000	347000000	389000000	384000000	412000000	350000000	288000000	70300000
Glutaminylisoleucine	96.7	258.146	258.13303:691390 259.13638:264693 260.13974:0		C11H21N3O4	XITLYYAIPBBHPX-ZKWXMUAHSA-N	564000	726000	685000	1210000	1080000	1020000	422000	399000	432000	554000	681000	731000	252000	318000	557000	513000	60600	188000	203000	188000	98700	596000	890000	505000	899000	632000	2740000	3870000	2470000	1230000	3990000	428000	413000	185000	575000	472000	1770000	588000	627000	981000	584000	215000	174000
Norathyriol	100	259.025	259.02496:2528410 260.02831:256277 261.03167:488065		C13H8O6	ZHTQCPCDXKMMLU-UHFFFAOYSA-N	1320000	1950000	3830000	4150000	3810000	4420000	511000	1460000	536000	736000	604000	3370000	881000	1400000	3190000	3360000	877000	1050000	3110000	1310000	1960000	1640000	1040000	892000	1340000	954000	180000	162000	52000	67500	58800	6240000	16900000	2050000	9120000	15200000	313000	116000	146000	222000	442000	1550000	5620000
Kitagine	99.9	259.056	259.05789:800473 260.06124:199726 261.0646:664708		C11H17O3PS	XFMJUIKWKVJNDY-UHFFFAOYSA-N	557000	375000	1020000	541000	421000	500000	755000	662000	939000	524000	378000	2140000	1280000	1480000	2470000	1320000	42100	73400	61100	154000	49300	45500	23600	38800	2360	37500	2360	41800	92600	2360	2360	784000	656000	2150000	319000	1150000	138000	80700	74000	82300	78400	1710000	1510000
3-Furanmethanol glucoside	99.9	259.082	259.08069:3154465 260.08404:459735 261.0874:399730		C11H16O7	SPFOGLIFWSAONR-UHFFFAOYSA-N	11200000	10900000	14000000	13700000	14600000	15200000	11500000	11500000	10900000	11900000	11500000	12400000	13600000	11100000	12300000	12200000	15700000	18500000	20400000	17800000	18300000	13700000	14600000	13700000	14600000	13800000	10000000	11600000	12200000	12100000	14400000	12500000	13300000	12100000	13300000	13800000	11600000	13400000	11600000	13200000	12400000	13000000	13800000
N-gamma-L-Glutamyl-L-isoleucine	100	259.13	259.12952:503165 260.13287:0 261.13623:0		C11H20N2O5	SNCKGJWJABDZHI-UHFFFAOYSA-N	692000	1450000	912000	1220000	1880000	1240000	390000	1100000	1010000	561000	1340000	589000	1230000	839000	1140000	805000	379000	805000	482000	844000	649000	259000	499000	739000	1460000	534000	1260000	1470000	417000	481000	1590000	683000	729000	586000	863000	911000	763000	1640000	1950000	1640000	1340000	361000	762000
Diethyl decanedioate	100	259.19	259.19006:812880 260.19341:0 261.19677:0		C14H26O4	ONKUXPIBXRRIDU-UHFFFAOYSA-N	2180000	3510000	2550000	1940000	2930000	3160000	1610000	1450000	1080000	837000	1090000	2100000	3210000	2150000	2170000	2690000	2080000	3080000	1530000	1560000	2260000	878000	1990000	1500000	1060000	1820000	3000000	2590000	1600000	1280000	2900000	2270000	1370000	1220000	1270000	1830000	3260000	2840000	3320000	1730000	2240000	2540000	3870000
Arctinone A	83.7	261.005	260.97507:427513 261.97842:0 262.98178:0		C13H10O2S2	SZHJGTIWJLCSCZ-UHFFFAOYSA-N	342000	135000	882000	136000	231000	251000	98000	253000	217000	368000	239000	485000	226000	353000	268000	231000	212000	216000	326000	99100	9800	458000	111000	992000	118000	103000	316000	247000	318000	139000	140000	163000	249000	164000	232000	281000	138000	260000	529000	183000	171000	147000	137000
Homovanillic acid sulfate	100	261.007	261.00842:2149214 262.01177:0 263.01513:0		C9H10O7S	IACOAKYXFIWAQN-UHFFFAOYSA-N	3590000	3850000	5040000	4860000	5260000	4000000	951000	382000	363000	110000	639000	1360000	2510000	572000	2100000	3220000	5920000	4430000	4870000	5760000	5180000	3280000	2750000	2380000	2020000	2220000	2930000	4620000	5250000	3770000	3960000	6400000	6700000	3990000	6090000	7860000	4960000	6820000	4850000	8660000	8500000	4120000	5550000
Phosphatidylcholine O-34:2	100	261.02	261.02078:2017575 262.02413:0 263.02749:0		C7H17O2PS3	BULVZWIRKLYCBC-UHFFFAOYSA-N	1200000	2140000	1780000	4010000	2660000	4350000	315000	608000	319000	629000	285000	288000	220000	682000	390000	1040000	1470000	1720000	4450000	2730000	4740000	274000	457000	925000	863000	293000	38600	260000	596000	491000	465000	7540000	5290000	3720000	2400000	3310000	128000	127000	493000	525000	225000	8300000	10800000
L-alpha-Glutamyl-L-hydroxyproline	100	261.108	261.10919:5397760 262.11254:791107 263.1159:0		C10H16N2O6	NRSOKLBABRGMGJ-UHFFFAOYSA-N	42400000	44700000	45400000	20400000	51900000	34500000	33900000	37500000	37600000	16800000	40700000	38500000	13700000	41200000	30200000	20200000	39500000	28200000	35300000	33600000	22900000	40400000	19700000	21600000	40700000	27600000	41600000	35800000	34900000	32600000	17700000	20500000	22800000	45400000	41000000	37100000	29000000	42000000	38400000	23700000	24800000	37800000	43600000
Leucyl-Methionine	60.6	261.128	261.14359:150869392 262.14694:18317150 263.1503:1928201	54.49278:5182 56.05016:93936 56.34458:5341 69.07037:126333 84.0447:556822 85.02872:15352 86.04422:7332 86.09669:341891 102.0558:8125 120.33676:6703 130.04973:18620 132.10196:21495 198.1113:15106	C11H22N2O3S	NTISAKGPIGTIJJ-UHFFFAOYSA-N	1000000000	339000000	606000000	743000000	1160000000	523000000	578000000	225000000	1060000000	420000000	944000000	224000000	537000000	257000000	167000000	378000000	658000000	703000000	351000000	841000000	934000000	102000000	86700000	284000000	245000000	240000000	1810000000	663000000	577000000	570000000	1760000000	594000000	170000000	181000000	246000000	194000000	1490000000	2130000000	491000000	2170000000	2280000000	409000000	447000000
Methionyl-Leucine	58.1	261.128	261.14374:172256720 262.14709:23012660 263.15045:1503865	56.05022:1140208 56.80437:103842 57.18187:106167 62.40269:114217 69.07043:1567763 84.04479:7120308 85.02852:164958 86.09173:231511 86.09679:4028876 123.14832:124545 130.04927:251995 132.10202:259844 170.11676:135365 198.11134:155967 261.14783:130731 261.29953:127594	C11H22N2O3S	PBOUVYGPDSARIS-UHFFFAOYSA-N	428000000	2070000000	286000000	971000000	1130000000	2700000000	193000000	374000000	752000000	560000000	368000000	373000000	425000000	302000000	195000000	184000000	456000000	324000000	1510000000	349000000	1110000000	252000000	638000000	684000000	808000000	258000000	1180000000	644000000	2350000000	3980000000	3420000000	350000000	266000000	211000000	234000000	223000000	4940000000	1070000000	5080000000	745000000	1310000000	451000000	549000000
Glutamylisoleucine	65.3	261.144	261.14392:29553988 262.14727:3595146 263.15063:436608	54.38345:16269 56.05022:163677 57.26992:17885 58.15761:17316 58.88514:21325 61.31774:22405 69.07045:109512 82.02961:25047 84.04482:998865 85.0288:45596 86.09686:464094 91.48998:20089 96.244:23119 119.97105:21540 130.0502:30548 132.10194:53434 142.04926:24564 198.11156:30713 243.64697:25965 244.1188:24488 261.14349:37246	C11H20N2O5	SNFUTDLOCQQRQD-ZKWXMUAHSA-N	251000000	278000000	132000000	268000000	189000000	250000000	166000000	148000000	74400000	75200000	143000000	97000000	80000000	59700000	126000000	74100000	146000000	174000000	204000000	108000000	87800000	63300000	37100000	55200000	46400000	65600000	323000000	411000000	507000000	232000000	361000000	90500000	64000000	19500000	178000000	195000000	396000000	170000000	499000000	396000000	262000000	30800000	38700000
Dihydromaleimide beta-D-glucoside	100	262.092	262.09244:585967 263.09579:95416 264.09915:0		C10H15NO7	CAXBOXWWAIDBMS-UHFFFAOYSA-N	548000	847000	424000	402000	620000	850000	38100	98100	67700	55700	38600	1710000	1160000	433000	1440000	1290000	320000	612000	591000	475000	615000	259000	98900	270000	174000	160000	116000	223000	244000	173000	122000	2090000	1020000	118000	3480000	1100000	44700	101000	56700	62100	96900	245000	524000
N2-gamma-L-Glutamyl-L-ornithine	100	262.14	262.14047:482803 263.14382:0 264.14718:0		C10H19N3O5	BBAYFIRFVORJLJ-UHFFFAOYSA-N	576000	643000	609000	1310000	848000	680000	517000	621000	670000	2520000	2250000	489000	1210000	203000	946000	184000	945000	733000	419000	670000	725000	58900	734000	1590000	219000	847000	441000	845000	1250000	846000	1620000	686000	712000	605000	393000	406000	470000	534000	747000	527000	1240000	649000	619000
Hydroxyvalerylcarnitine	99.9	262.166	262.16415:1429299 263.1675:0 264.17086:0		C12H25NO5	PSRQDLCMEPQOQH-YZRBJQDESA-N	1100000	380000	516000	976000	359000	551000	904000	345000	163000	226000	758000	152000	519000	199000	262000	76900	506000	436000	1140000	1220000	538000	209000	71000	146000	96900	69400	3680000	2990000	4050000	2880000	1210000	1200000	600000	6940	1020000	1800000	393000	255000	579000	625000	619000	108000	6940
Hydroxy-alpha-sanshool	98.9	262.181	262.17389:341394 263.17724:0 264.1806:0		C16H25NO2	LHFKHAVGGJJQFF-JRNWQWJGSA-N	644000	605000	248000	293000	252000	144000	1080000	140000	847000	216000	617000	701000	827000	77500	318000	3090	126000	223000	127000	432000	536000	3090	1270000	479000	142000	551000	122000	166000	203000	45300	303000	144000	369000	734000	283000	501000	484000	654000	68600	295000	1320000	90500	415000
2,3,5,7,9-Pentathiadecane 2,2-dioxide	98.4	262.937	262.94565:1144635 263.949:0 264.95236:269008		C5H12O2S5	BHWJQDRVDKQMFE-UHFFFAOYSA-N	986000	2040000	3170000	1970000	6670000	1500000	1530000	1390000	2760000	2420000	1960000	1630000	2650000	2300000	1860000	3610000	1580000	2780000	2310000	3310000	2880000	2250000	3340000	3120000	1360000	1780000	1520000	1540000	2420000	3120000	2080000	2220000	2030000	1990000	2200000	2480000	3130000	3040000	2120000	2920000	2270000	2620000	2810000
5,8-Dihydro-6-(4-methyl-3-pentenyl)-1,2,3,4-tetrathiocin	100	263.006	263.00604:285949216 264.00939:124295096 265.01275:47447728	54.34254:148865 56.96561:186316 67.15894:137726 70.4152:138613 85.86043:158939 93.56325:148950 102.19376:143359 108.79288:178967 116.15409:131171 119.90088:566431 134.00597:139351 145.03508:131391	C10H16S4	OKRAIIIRDYCGGZ-POHAHGRESA-N	941000000	2510000000	2680000000	1350000000	2980000000	2950000000	1700000000	924000000	590000000	1810000000	1810000000	792000000	653000000	306000000	946000000	859000000	1310000000	1960000000	1000000000	1880000000	1930000000	1000000000	1300000000	503000000	1180000000	519000000	1320000000	981000000	1540000000	1430000000	1460000000	2110000000	2220000000	1240000000	2010000000	2390000000	2730000000	1250000000	2710000000	2820000000	2890000000	1370000000	1470000000
Mannitol 1-phosphate	98.8	263.053	263.06027:585810 264.06362:20121766 265.06698:6958862	51.15378:34483 51.59409:33082 56.9654:100745 65.46503:34014 70.24791:39076 73.01096:40200 86.03781:31636 117.85216:39530 119.90092:539487 121.89582:54091 144.90633:41402 157.07468:39814 178.63916:41203 178.95132:53809 196.96072:54934 214.96773:49541 222.21364:42358	C6H15O9P	GACTWZZMVMUKNG-KVTDHHQDSA-N	1450000	1310000	761000	1070000	840000	1520000	482000	891000	716000	1390000	959000	251000	154000	271000	412000	981000	278000	847000	486000	218000	266000	668000	798000	85900	665000	722000	267000	757000	576000	1390000	444000	772000	700000	185000	985000	1120000	621000	985000	932000	823000	347000	1770000	1370000
gamma-Glutamyl-S-methylcysteine	99.9	263.071	263.06879:1553733 264.07214:0 265.0755:1730561		C9H16N2O5S	UPCDLBPYWXOCOK-UHFFFAOYSA-N	1330000	918000	2220000	910000	1770000	873000	1690000	2820000	1110000	2140000	1220000	206000	88500	60500	279000	212000	966000	2040000	1740000	1320000	1330000	1550000	1060000	1840000	1110000	1060000	2380000	11600000	4470000	2920000	5140000	424000	1240000	481000	853000	989000	2590000	5540000	6170000	2320000	2190000	736000	450000
Na-L-Glutamyl-L-aspartic acid	100	263.087	263.0864:1163732 264.08975:0 265.09311:6370800		C9H14N2O7	FYYSIASRLDJUNP-UHFFFAOYSA-N	8460	839000	630000	215000	209000	1190000	594000	915000	1440000	252000	732000	748000	400000	923000	551000	1320000	298000	84600	8460	138000	8460	1090000	1030000	1440000	850000	1240000	403000	550000	175000	316000	233000	476000	617000	1670000	983000	719000	174000	343000	348000	207000	341000	2340000	1780000
Phosphatidylglycerol	99.8	263.125	263.12228:472570 264.12563:0 265.12899:104317504		C8H23O7P	GDQGIGPGALPYCN-UHFFFAOYSA-N	282000	839000	193000	483000	224000	11700	11700	336000	569000	150000	167000	708000	546000	138000	540000	626000	11700	117000	128000	11700	133000	168000	329000	176000	519000	162000	403000	182000	330000	163000	233000	565000	189000	672000	170000	228000	299000	156000	11700	207000	271000	799000	135000
6,10,14-Trimethyl-5,9,13-pentadecatrien-2-one	68.9	263.237	263.23633:21155518 264.23968:4269749 265.24304:398568	50.81953:5334 52.12498:4864 53.03941:22300 55.05498:80969 57.07068:25381 65.03924:8769 67.05486:296222 67.89835:6015 69.07047:25015 69.60014:5958 79.05479:103485 81.07037:212519 83.08629:6943 91.05461:63977 93.0701:46064 95.04932:6959 95.08588:119813 105.07003:39878 107.08578:15310 109.10129:30701 119.08526:18124 121.10064:8354 121.49812:6088 133.10074:7212 145.51552:6710 198.1348:6074 201.01378:…	C18H30O	LTUMRKDLVGQMJU-HSVQFRAPSA-N	167000000	182000000	192000000	200000000	196000000	203000000	116000000	192000000	159000000	241000000	199000000	164000000	161000000	187000000	146000000	209000000	203000000	189000000	91100000	210000000	138000000	37800000	158000000	240000000	133000000	181000000	219000000	65000000	184000000	228000000	186000000	218000000	200000000	162000000	92800000	156000000	190000000	149000000	167000000	161000000	166000000	191000000	155000000
Hydroxypropyl cellulose	98.3	264.067	264.07574:2841231 265.07909:2025562 266.08245:0		C16H11NO3	XAPRFLSJBSXESP-UHFFFAOYSA-N	3730000	3960000	2820000	2890000	5690000	3280000	2460000	3190000	3120000	3180000	2470000	1330000	885000	2270000	2550000	2570000	3170000	2120000	2740000	2000000	2970000	2040000	2060000	1410000	1140000	1540000	2700000	3670000	3220000	3760000	2420000	4180000	4130000	8420000	2540000	2700000	4670000	5490000	4600000	4400000	5840000	7200000	7330000
Thiamine	53.8	264.105	264.07452:23898942 265.07787:1339443 266.08123:670234	53.03914:7601 56.96547:23495 57.03407:6842 61.02924:5441 63.22739:4015 64.26166:4361 69.03391:7932 73.01134:4484 77.0326:4462 77.61784:4962 79.88164:5102 80.91231:4332 81.03362:5911 83.45497:5088 84.95992:10548 85.02931:5172 85.06609:5540 85.50201:4808 97.02826:8015 97.96752:9791 98.97541:33277 110.97521:12085 112.15103:5832 116.98561:10098 128.98584:10910 170.81783:4827 191.04659:4783 229.94595:…	C12H17N4OS	JZRWCGZRTZMZEH-UHFFFAOYSA-N	185000000	194000000	197000000	196000000	213000000	219000000	179000000	173000000	168000000	174000000	180000000	203000000	172000000	329000000	326000000	330000000	68900000	80700000	86300000	96300000	87800000	272000000	286000000	400000000	284000000	311000000	99800000	112000000	112000000	107000000	103000000	330000000	325000000	143000000	365000000	321000000	43100000	59500000	61500000	70800000	105000000	155000000	155000000
L-selenocystathionine	99.4	264.972	264.96667:884817 265.97002:0 266.97338:1269031		C7H8N2O4Se	SJONBGNUWZDINN-UHFFFAOYSA-L	676000	649000	2140000	750000	1300000	781000	1570000	544000	1580000	1190000	2240000	338000	289000	252000	228000	418000	1050000	1470000	1820000	1420000	1670000	59400	70600	101000	171000	71700	1290000	655000	1910000	3200000	1440000	5940	5940	686000	89300	5940	105000	203000	116000	320000	177000	548000	683000
1-Methylnicotinamide iodide	99.7	264.983	264.98709:18317442 265.99044:2579022 266.9938:1995873		C7H9IN2O	IWEIZMCTGMHCRE-UHFFFAOYSA-N	103000000	107000000	111000000	116000000	130000000	126000000	48500000	15600000	32000000	45400000	48000000	29500000	18200000	29300000	12600000	69200000	55800000	40800000	38700000	110000000	131000000	42700000	45000000	46300000	4500000	35400000	22000000	16700000	23800000	38900000	18900000	106000000	152000000	23600000	99700000	45000000	43600000	24100000	15000000	9100000	30600000	64700000	41200000
Perlolyrine	51	265.097	265.08456:247291008 266.08791:24413222 267.09127:13531206	55.01867:164867 56.05022:707979 61.01143:65864 62.74814:32363 69.03422:77686 71.01327:77514 73.01117:170731 73.02896:1590751 74.00651:94499 74.9905:645216 75.02678:136668 77.00607:1211724 80.76645:40905 84.04482:4411240 85.02875:68477 90.03754:273233 91.0216:81283 93.76498:35272 119.01611:2515129 130.04953:207113 136.04262:95167 175.41833:44883 185.24078:43847 202.05278:44603 248.05737:51587 264.…	C16H12N2O2	KFUCYPGCMLPUMT-UHFFFAOYSA-N	1010000000	1030000000	1090000000	1070000000	1210000000	1280000000	1580000000	1640000000	1600000000	1610000000	1600000000	788000000	832000000	765000000	852000000	748000000	1310000000	1380000000	1410000000	1410000000	1410000000	594000000	522000000	560000000	490000000	536000000	1830000000	1730000000	1760000000	1850000000	1860000000	430000000	460000000	931000000	455000000	480000000	569000000	626000000	571000000	606000000	597000000	974000000	1160000000
Cinnamyl cinnamate	100	265.122	265.12161:1955873 266.12496:274780 267.12832:555992		C18H16O2	NQBWNECTZUOWID-QSYVVUFSSA-N	5420000	5150000	2980000	5160000	4220000	3840000	11900000	456000	6630000	2790000	3920000	7150000	4410000	406000	3530000	380000	1800000	1330000	824000	4130000	4280000	3510	7790000	1660000	2740000	4790000	749000	1430000	1990000	963000	4630000	1530000	2930000	4870000	2190000	2130000	10500000	5420000	3300000	2390000	7910000	2570000	4880000
3-Phenylpropyl cinnamate	49	265.123	265.08276:6587325 266.08611:405852 267.08947:191216	52.18128:3479 56.96552:25813 57.03425:3758 65.96613:4292 66.06066:4172 66.47601:4829 67.25124:3679 71.0498:10504 76.26796:4324 84.96009:26746 85.02874:5807 92.39208:5140 97.81274:4410 98.97565:17545 110.97586:10886 116.98608:6273 128.98648:7531 134.99863:12046 146.99571:10870 152.88881:4726 153.00925:8682 156.46417:4510 162.993:10362 208.5166:6585 224.03664:4806	C18H18O2	LYRAHIUDQRJGGZ-BUHFOSPRSA-N	39600000	39100000	37700000	41900000	43500000	49100000	53100000	46300000	50200000	45700000	53500000	40000000	40500000	40300000	46800000	46500000	28600000	32200000	33300000	33700000	35900000	53600000	52600000	53000000	56700000	48000000	32900000	18300000	37300000	34000000	36300000	58600000	60200000	26100000	57000000	59700000	26500000	31500000	31000000	34400000	43600000	25500000	27700000
Subaphylline	99.9	265.155	265.1521:2282552 266.15545:0 267.15881:0	55.01853:341107 56.05019:1778035 58.99574:76443 59.70958:89895 61.01146:147250 62.34695:76233 66.62394:72926 71.01286:91598 73.01112:312118 73.02892:3461338 74.00638:148998 74.99038:1029209 75.02682:317618 77.00604:1981758 84.0448:9204834 85.02885:89453 90.0375:512388 91.02129:108257 102.05483:98332 108.30472:80019 112.5506:83860 119.01609:4925466 130.04948:482503 136.04276:313912 144.45508:96553…	C14H20N2O3	SFUVCMKSYKHYLD-ALCCZGGFSA-N	2920000	5060000	12200000	6390000	4840000	14900000	7720000	9140000	5600000	7190000	5530000	6100000	1930000	3090000	3770000	2960000	2280000	1780000	3400000	3510000	2240000	2130000	483000	2260000	1960000	3490000	9690000	6740000	7330000	6830000	7340000	5320000	9050000	9820000	6970000	5870000	2330000	1650000	2040000	1900000	758000	10700000	5970000
OPC-6:0	98.9	265.181	265.18851:143410 266.19186:0 267.19522:0		C16H26O3	WIJWBOWLVOOYFR-BDSSXFGHSA-N	235000	215000	169000	169000	162000	299000	47300	355000	138000	114000	81300	156000	109000	185000	193000	179000	80400	71200	133000	164000	78600	170000	71300	87500	81900	32700	115000	284000	70900	164000	291000	197000	116000	81700	163000	153000	312000	177000	95600	201000	238000	41200	48200
Shyobunyl acetate	63.9	265.216	265.25177:28467542 266.25512:6510324 267.25848:845075	50.05384:11821 50.97966:10763 53.03924:14247 55.05496:373036 55.05746:29364 57.034:14059 57.07067:61020 65.34811:12482 67.05486:132021 69.07046:189631 70.43591:12546 79.05469:109374 81.07021:116228 83.086:66463 93.07006:66851 95.08588:96950 97.10123:31895 107.08537:28008 109.1013:17152 121.10137:16136 132.4108:14377 135.11627:16546 265.25122:35223	C17H28O2	YDQZSIGUGOIRSL-UHFFFAOYSA-N	253000000	167000000	266000000	342000000	303000000	318000000	213000000	108000000	243000000	207000000	131000000	261000000	298000000	246000000	167000000	107000000	285000000	252000000	275000000	317000000	223000000	122000000	326000000	319000000	184000000	314000000	300000000	58200000	147000000	263000000	281000000	311000000	157000000	142000000	164000000	130000000	131000000	194000000	258000000	229000000	349000000	160000000	251000000
[Ethylenebis(dithiocarbamato)]manganese	95.1	265.887	265.90259:158239 266.90594:0 267.9093:2065071		C4H6MnN2S4	YKSNLCVSTHTHJA-UHFFFAOYSA-L	87000	45900	113000	125000	59800	139000	120000	130000	40500	152000	40100	161000	238000	132000	200000	70500	78300	65500	221000	129000	115000	130000	61100	94600	125000	55300	41100	35600	80300	109000	37900	146000	41000	54100	107000	91000	53500	39300	42100	127000	72900	165000	96300
2-Amino-4-oxo-6-(1',2'-dioxoprolyl)-7,8-dihydroxypteridine	76	266.053	266.01602:181407 267.01937:400296 268.02273:0		C9H9N5O5	QBHQZPRDJMYEDG-UHFFFAOYSA-N	243000	76400	218000	93100	262000	98800	408000	136000	129000	69900	71200	129000	86500	103000	258000	52700	99900	163000	86200	101000	76100	109000	57600	47100	179000	401000	279000	139000	311000	174000	283000	129000	195000	365000	51300	142000	164000	75000	132000	62300	137000	217000	116000
D-1-[(3-Carboxypropyl)amino]-1-deoxyfructose	99.5	266.123	266.12833:435657 267.13168:0 268.13504:0		C10H19NO7	HUEOABWGBTXQNF-SFKDOBOXSA-N	10900	10900	554000	653000	449000	205000	147000	289000	835000	554000	431000	1180000	3140000	2510000	1780000	1540000	857000	949000	653000	1010000	820000	259000	279000	10900	199000	129000	10900	109000	10900	10900	10900	303000	181000	128000	195000	581000	10900	146000	178000	242000	145000	474000	206000
Lansiumamide C	99.5	266.154	266.15887:3552934 267.16222:0 268.16558:0		C18H19NO	FXOMVQIRHBIDBI-SEYXRHQNSA-N	10500000	10300000	7830000	10900000	10200000	10300000	10100000	14100000	11900000	9970000	18500000	6720000	4600000	7310000	5540000	5310000	5050000	9210000	4960000	6850000	6440000	6390000	5430000	5220000	3110000	4590000	5090000	12100000	5980000	6940000	6530000	7620000	7650000	11900000	9200000	13300000	3160000	4000000	2710000	5080000	4070000	11200000	10000000
(-)-Dioxibrassinin	96.1	267.027	267.01257:4782535 268.01592:320294 269.01928:253149		C11H12N2O2S2	DXLDPLVGKCAHPY-UHFFFAOYSA-N	3520000	2130000	31900000	29200000	26400000	20700000	2920000	7960000	29300000	7550000	13700000	9880000	28000000	26100000	24700000	26400000	21600000	19900000	27200000	14900000	26800000	20800000	15800000	12000000	29000000	26400000	17600000	28200000	28300000	29100000	26200000	27100000	16400000	30500000	32700000	18700000	28300000	14600000	29300000	14200000	33400000	21200000	21300000
DL-Homocystine	100	267.048	267.04675:6903419 268.0501:1026844 269.05346:325891		C8H16N2O4S2	ZTVZLYBCZNMWCF-UHFFFAOYSA-N	15500000	12700000	15800000	15900000	12100000	15500000	16000000	13000000	14800000	16900000	17700000	34600000	27300000	25900000	29100000	30500000	3560000	3610000	4610000	6650000	2180000	4470000	3110000	1620000	3940000	2480000	1110000	745000	966000	1610000	450000	20100000	18100000	44100000	22000000	22500000	4880000	5990000	3480000	5790000	2970000	49700000	41900000
N5-(4-Methoxybenzyl)glutamine	100	267.134	267.1333:1973360 268.13665:643936 269.14001:867915		C13H18N2O4	MLNAECTVQFEWFD-UHFFFAOYSA-N	2220000	3020000	2410000	1940000	2350000	1410000	2230000	1570000	2110000	2300000	3550000	1420000	2680000	1300000	1580000	1020000	761000	570000	512000	741000	602000	1050000	454000	716000	369000	203000	1700000	841000	1420000	1050000	1310000	1010000	844000	887000	1430000	2290000	1100000	2090000	991000	1350000	3020000	735000	207000
[4]-Gingerol	99.8	267.159	267.15601:4015527 268.15936:555498 269.16272:368116		C15H22O4	GDRKZARFCIYVCI-LBPRGKRZSA-N	3330000	21700000	17900000	23900000	13300000	12800000	14500000	22600000	14400000	13700000	9500000	8560000	12500000	9780000	24000000	11700000	20500000	24700000	11500000	13000000	9680000	27500000	9410000	21500000	23100000	13100000	9970000	13900000	21300000	13800000	12400000	10300000	10400000	23500000	10700000	14900000	11500000	9510000	27400000	25700000	18300000	15900000	9700000
9-Octadecenal	100	267.268	267.26764:264178 268.27099:79617 269.27435:21126		C18H34O	ZENZJGDPWWLORF-MDZDMXLPSA-N	919000	1520000	1320000	1530000	1790000	1280000	2360000	684000	935000	559000	600000	938000	352000	353000	1880000	808000	114000	250000	338000	184000	216000	330000	172000	86000	187000	66000	166000	149000	254000	175000	224000	332000	224000	134000	242000	277000	220000	271000	144000	120000	158000	164000	728000
Nonadecane	96.9	267.306	267.29315:423090 268.2965:0 269.29986:0		C19H40	LQERIDTXQFOHKA-UHFFFAOYSA-N	153000	313000	8570	160000	161000	8570	156000	294000	172000	249000	252000	130000	85700	243000	145000	203000	177000	297000	308000	237000	441000	117000	86600	299000	99300	240000	353000	135000	138000	111000	101000	205000	273000	272000	194000	185000	115000	516000	144000	218000	110000	447000	363000
1,2-Disehydronorcoclaurine	97	268.098	268.08557:437657 269.08892:0 270.09228:0		C16H15NO3	CCGUUHSJCGMIMD-UHFFFAOYSA-N	1050000	1280000	2110000	2430000	1850000	1960000	1870000	2180000	490000	1620000	1240000	786000	828000	1860000	992000	932000	1330000	1150000	612000	921000	531000	644000	882000	1100000	1080000	944000	896000	1620000	1590000	2280000	751000	1340000	635000	1320000	694000	906000	1970000	1050000	863000	1870000	673000	1260000	1240000
Adenosine	77.7	268.104	268.10327:56405380 269.10662:6684630 270.10998:1113358	54.93757:23489 55.01865:41705 57.03425:90379 61.02904:22700 61.48551:28053 69.0341:42381 73.02877:42963 74.71312:23342 79.00176:28564 81.6826:24955 84.04472:95442 85.02912:32479 85.04808:78378 94.0401:135853 96.2645:21898 96.46535:22819 96.48495:22440 106.55912:23171 109.05058:38723 110.83556:23964 119.0351:314626 121.01177:48289 136.06149:3832640 137.04546:204687 208.19839:24923 219.54221:32780 …	C10H13N5O4	OIRDTQYFTABQOQ-KQYNXXCUSA-N	358000000	361000000	369000000	368000000	384000000	391000000	190000000	207000000	178000000	156000000	187000000	403000000	387000000	347000000	445000000	432000000	128000000	324000000	366000000	157000000	159000000	374000000	221000000	217000000	382000000	355000000	306000000	329000000	320000000	297000000	189000000	439000000	659000000	298000000	651000000	694000000	374000000	366000000	389000000	404000000	450000000	306000000	335000000
L-Agaritine	56.4	268.129	268.10883:4744293 269.11218:801656 270.11554:0	55.01855:4705 55.05498:9375 56.96553:206996 57.03419:14359 65.03925:9638 67.05478:9912 69.03413:5845 71.95242:16574 79.05449:8755 81.07021:5178 84.87432:4089 84.96013:24754 91.05457:60834 93.06986:4641 95.04992:6427 98.96951:7077 98.97551:47996 102.97072:4993 105.07015:33615 106.99533:3947 107.08571:145407 109.06476:12993 110.97538:23204 114.03311:10399 116.98599:21995 119.06039:8771 119.08562:30…	C12H17N3O4	SRSPQXBFDCGXIZ-UHFFFAOYSA-N	28300000	27900000	26900000	24800000	31500000	31300000	12100000	11300000	9950000	3020000	11300000	11600000	17100000	11200000	17300000	3950000	12100000	10200000	4100000	11900000	15000000	13700000	17200000	16300000	11400000	5500000	12900000	12200000	3920000	3870000	12800000	11900000	11500000	6230000	6850000	10800000	7120000	13700000	4480000	12500000	9500000	7840000	13000000
16-oxo-palmitate	91.1	268.205	268.22647:2499942 269.22982:643741 270.23318:132000		C16H29O3	NKVUEIHJDGURIA-UHFFFAOYSA-M	6290000	6720000	6430000	7010000	8630000	8910000	15100000	1190000	10100000	4710000	6710000	11500000	9800000	819000	6560000	995000	2170000	2920000	2200000	10800000	4980000	77200	14400000	4090000	1650000	9280000	2240000	4270000	6770000	2660000	5790000	4490000	6380000	12300000	7090000	7030000	13900000	7300000	6710000	3650000	12100000	5230000	8130000
Capsiamide	99.9	268.265	268.26282:7638737 269.26617:1536020 270.26953:170754	55.05497:59726 57.07059:18732 63.59858:4404 65.61452:4518 67.05488:5866 69.06715:5904 69.0704:31793 70.90855:4766 71.08627:4770 79.05453:7117 83.08601:15562 93.0699:8093 93.49883:5076 95.08576:8860 97.57858:6620 102.09148:6094 116.33191:5588 135.48366:6066 151.79753:5287 160.47989:5182 184.77657:5560 189.95918:5193 238.96513:5180 268.26199:35612	C17H35NO	AMLDBWWQKYLAHJ-UHFFFAOYSA-N	98600000	95100000	86600000	99700000	102000000	106000000	38900000	88000000	67900000	120000000	113000000	99200000	40100000	66200000	26200000	91800000	41600000	66800000	96700000	98300000	74200000	29000000	45500000	83600000	61100000	62800000	104000000	63900000	82600000	88600000	83500000	114000000	83100000	94900000	65900000	80800000	105000000	86500000	36900000	71300000	85300000	85500000	39400000
5-(4-Chloro-3-hydroxy-1-butynyl)-2,2'-bithiophene	72.2	268.986	268.94525:5030800 269.9486:0 270.95196:648817		C12H9ClOS2	GFYWABYZRGXGNU-UHFFFAOYSA-N	7640000	7220000	9070000	9080000	11600000	12100000	1880000	2490000	2130000	1590000	3020000	6570000	6840000	4480000	8510000	8840000	13100000	20200000	20100000	19600000	20400000	5890000	4220000	7540000	7050000	6210000	10000000	10300000	10700000	10600000	11100000	8370000	9450000	8410000	9420000	9940000	12800000	15700000	15600000	16300000	10900000	8000000	11600000
Selenocystathionine	99.7	269.005	269.0087:2223932 270.01205:0 271.01541:1183864		C7H14N2O4Se	ZNWYDQPOUQRDLY-UHFFFAOYSA-N	7500000	4140000	5680000	9440000	9690000	9990000	8240000	5310000	7860000	7700000	9000000	7620000	1540000	2060000	5050000	10100000	8010000	6940000	7280000	5320000	7510000	6080000	7060000	6910000	8800000	5780000	7920000	8810000	4910000	8540000	6640000	5410000	9300000	3700000	3230000	9320000	6570000	6980000	10500000	10200000	5640000	7250000	5480000
Seryltyrosine	99.8	269.113	269.11008:6563057 270.11343:856513 271.11679:0		C12H16N2O5	MALNXHYEPCSPPU-UWVGGRQHSA-N	13200000	10800000	16100000	6720000	11100000	8720000	10500000	6350000	5810000	16500000	7450000	2940000	4600000	2370000	2820000	4770000	6020000	4280000	13100000	4440000	7760000	2060000	1940000	1530000	1340000	968000	19900000	18000000	29600000	18200000	13600000	5760000	3400000	5240000	3080000	2540000	20100000	45400000	37000000	26200000	30100000	5200000	4410000
4,11,13,15-Tetrahydroridentin B	99.8	269.175	269.17163:533072 270.17498:121858 271.17834:343621		C15H24O4	GAPZIAIPNAGPQZ-UIUPBXLSSA-N	2890000	963000	1990000	1540000	2510000	1430000	847000	942000	1360000	1530000	1910000	1410000	936000	1600000	2860000	970000	1430000	2550000	823000	1060000	877000	1210000	1100000	1090000	1840000	1280000	1360000	1040000	1110000	1390000	1870000	1310000	1820000	869000	981000	1240000	1470000	1290000	771000	2090000	1590000	1130000	1080000
Dehydroabietane	72.1	269.228	269.20822:6108743 270.21157:854545 271.21493:0	54.22369:3341 59.34116:3733 75.94051:3872 88.05177:3775 97.03003:4218 244.39357:4358 269.20813:29820	C20H30	QUUCYKKMFLJLFS-UHFFFAOYSA-N	59800000	46900000	48700000	64800000	69400000	70000000	46400000	48500000	43300000	44700000	44200000	29300000	47400000	55100000	23700000	48400000	21400000	23500000	46000000	46400000	46800000	27000000	18600000	45000000	37400000	26100000	49100000	45700000	53500000	40300000	22700000	42600000	29300000	50200000	54300000	63100000	20600000	23800000	62100000	49700000	28200000	23400000	55000000
Methyl hexadecanoate	98.2	269.249	269.25824:1788150 270.26159:252512 271.26495:0		C17H34O2	FLIACVVOZYBSBS-UHFFFAOYSA-N	9990000	5680000	9470000	5440000	9560000	12000000	5140000	3730000	5860000	13300000	9080000	8610000	5260000	3690000	4790000	4780000	4920000	5150000	11700000	8460000	5180000	1660000	9290000	9190000	2150000	6110000	7220000	5910000	10300000	10100000	4920000	4800000	8080000	6660000	9520000	7940000	7090000	5110000	4910000	3840000	6350000	9460000	5520000
Oleyl alcohol	96.1	269.284	269.26984:281082 270.27319:0 271.27655:0		C18H36O	ALSTYHKOOCGGFT-MDZDMXLPSA-N	125000	9560	9560	233000	327000	9560	101000	147000	133000	119000	139000	110000	9560	9560	9560	153000	145000	167000	95600	350000	9560	129000	9560	103000	123000	117000	121000	117000	131000	203000	9560	116000	325000	121000	9560	148000	122000	322000	9560	129000	131000	205000	163000
1-Octadecanol	99.4	269.285	269.29047:211032 270.29382:0 271.29718:0		C18H38O	GLDOVTGHNKAZLK-UHFFFAOYSA-N	88500	6080	6080	6080	156000	6080	73100	6080	156000	6080	6080	77300	75100	96600	6080	76600	84100	6080	6080	6080	6080	6080	6080	84000	6080	6080	60800	220000	89800	89100	108000	6080	191000	156000	6080	99200	6080	6080	6080	111000	78400	6080	6080
Luteolinidin	100	270.053	270.05197:545188 271.05532:0 272.05868:15079176		C15H11O5	GDNIGMNXEKGFIP-UHFFFAOYSA-O	182000	180000	205000	73800	110000	65300	40400	87500	144000	35500	261000	89200	68500	3190	99100	80800	334000	92900	164000	3190	65300	35000	47900	3190	51700	31900	218000	49600	53500	110000	46400	174000	219000	195000	334000	1620000	142000	53100	46700	82100	64300	180000	520000
Xanthoxotin	100	270.077	270.07877:1624008 271.08212:385292 272.08548:4044375		C15H13NO4	CYPILPIHKOUTNO-UHFFFAOYSA-N	731000	1130000	734000	1090000	1470000	1680000	156000	737000	282000	151000	428000	86900	71200	81400	93800	328000	63400	3220	50100	3220	134000	3220	38100	350000	47700	735000	42300	84300	67600	3220	32200	2140000	449000	1660000	2050000	912000	88000	175000	41100	51400	157000	2500000	1350000
Carotamine	100	270.088	270.08829:5083135 271.09164:853921 272.095:0		C14H13N3O3	GGUOSFAJMKBDFW-UHFFFAOYSA-N	4710000	4200000	4480000	4170000	5210000	2660000	1180000	1760000	1690000	1730000	1470000	2020000	3160000	5250000	2580000	1880000	49500	170000	94900	205000	59700	751000	942000	666000	5050000	1480000	434000	600000	222000	524000	289000	14500000	5710000	7950000	14000000	9480000	1670000	4120000	1690000	1530000	9460000	12900000	20800000
Histidinyl-Asparagine	99.2	270.12	270.1261:4504282 271.12945:0 272.13281:0		C10H15N5O4	WSDOHRLQDGAOGU-UHFFFAOYSA-N	8550000	9450000	9660000	9410000	8710000	6110000	16000000	12400000	19100000	21800000	18800000	814000	1390000	1480000	792000	864000	10000000	11400000	8120000	12800000	14100000	1840000	3780000	2580000	737000	1270000	2480000	1340000	1340000	1510000	3190000	6340000	10500000	160000	11900000	10200000	5600000	5120000	5930000	6220000	6660000	857000	401000
Arginylproline	98.2	270.157	270.16672:604488 271.17007:804810 272.17343:0		C11H21N5O3	LQJAALCCPOTJGB-YUMQZZPRSA-N	368000	674000	723000	1020000	1320000	2290000	548000	184000	663000	426000	773000	695000	1160000	180000	570000	91200	316000	186000	447000	1040000	295000	2240	1160000	273000	258000	791000	97300	418000	528000	22400	117000	948000	1750000	904000	1910000	1530000	774000	135000	166000	40400	1800000	1030000	1120000
16-Hydroxy hexadecanoic acid	90.7	270.22	270.2421:1274681 271.24545:0 272.24881:0		C16H31O3	UGAGPNKCDRTDHP-UHFFFAOYSA-M	2020000	3380000	3570000	3550000	4570000	2570000	7700000	630000	6840000	1690000	3490000	7130000	3580000	206000	2420000	355000	2690000	909000	818000	3480000	1480000	6560	3960000	1280000	1390000	5350000	642000	1160000	1340000	855000	3190000	1090000	2360000	5810000	1840000	3440000	7160000	6320000	2220000	1390000	7050000	1540000	2070000
Anigorufone	99.9	271.077	271.07486:1585539 272.07821:212032 273.08157:147973		C19H12O2	ACJJXELQAJQSLK-UHFFFAOYSA-N	4940000	4440000	6780000	9010000	8660000	9430000	2510000	4090000	3540000	1770000	4640000	2660000	5240000	3350000	4760000	3440000	5860000	6820000	5330000	7610000	6900000	3510000	5040000	3840000	5330000	4030000	5390000	3400000	2030000	5580000	7110000	7080000	4970000	7300000	6260000	5990000	9510000	8140000	9920000	4000000	9110000	5940000	8400000
Phenylglucuronide	100	271.081	271.08099:574704 272.08434:4442478 273.0877:1930168		C12H14O7	WVHAUDNUGBNUDZ-SDQGTYQYSA-N	781000	1400000	696000	912000	1020000	1170000	679000	565000	677000	810000	672000	498000	437000	538000	731000	930000	775000	905000	1590000	1910000	1960000	1410000	590000	1100000	1270000	504000	934000	978000	1380000	1310000	1690000	446000	674000	1210000	796000	973000	1550000	1450000	2210000	1640000	946000	1050000	1900000
hydroquinone-O-beta-D-glucopyranoside	60.5	271.082	271.08054:6360625 272.08389:1175020 273.08725:67154	51.01597:3529 53.0393:25963 53.59797:3274 55.01857:21612 57.0342:10263 58.97619:3218 61.02913:5904 62.89815:3889 63.45591:3422 65.03935:5116 65.29714:3730 67.05482:11102 69.03397:26635 71.01357:4524 71.04966:3798 77.05276:3612 79.05462:15296 81.03387:34731 85.02875:12077 91.05449:12041 95.01278:5016 95.04933:13845 97.02866:33993 99.0441:6679 101.02366:4172 107.04924:8976 109.02853:24609 116.35005…	C12H16O7	BJRNKVDFDLYUGJ-RMPHRYRLSA-N	36100000	37000000	45900000	44800000	48100000	47500000	36000000	36600000	32700000	37300000	37100000	41400000	44600000	37100000	40800000	39400000	49800000	61900000	66100000	58100000	60500000	43300000	48400000	43500000	47800000	45000000	33200000	36700000	39700000	39800000	45000000	39300000	45000000	40500000	43900000	44000000	38600000	43600000	36600000	42600000	40300000	40600000	47800000
(-)-3-Hydroxy-9-methoxypterocarpan	99.5	271.096	271.09161:3666505 272.09496:432076 273.09832:147927		C16H14O4	NSRJSISNDPOJOP-UHFFFAOYSA-N	8270000	6290000	9210000	8290000	8080000	9240000	8530000	8910000	9070000	5990000	11100000	4050000	2470000	2810000	7450000	4180000	4420000	3380000	5330000	4170000	5840000	3030000	3410000	8780000	4530000	7100000	936000	1570000	434000	1070000	894000	4810000	8420000	18900000	10500000	8480000	4230000	5180000	5940000	4930000	11000000	19900000	17600000
(S)-Verimol F	96.5	271.134	271.14737:2834859 272.15072:498367 273.15408:451118		C17H20O3	NHUSVJTYMHDUAP-UHFFFAOYSA-N	6940000	6570000	12000000	4070000	10100000	11100000	8980000	5280000	8030000	8240000	4670000	6100000	8780000	5650000	14700000	10800000	9590000	4250000	5990000	5040000	9270000	3890000	9330000	10500000	5620000	3320000	1960000	2420000	3630000	2620000	762000	17100000	21000000	9480000	15900000	16900000	3760000	6910000	7900000	4230000	10500000	7990000	11200000
5alpha-Androst-16-en-3-one	100	271.207	271.20514:1644834 272.20849:271196 273.21185:522506		C19H28O	HFVMLYAGWXSTQI-UHFFFAOYSA-N	1760000	1930000	3260000	2480000	2610000	1200000	6060000	7080000	6230000	3820000	6530000	1630000	2400000	1940000	3160000	1120000	1900000	2260000	1700000	3240000	4160000	3040000	8240000	8590000	2250000	2510000	976000	1020000	1350000	358000	809000	7750000	3780000	9490000	3340000	2400000	412000	260000	458000	470000	3280000	5060000	5160000
Hexanal hexyl isoamyl acetal	94.3	271.264	271.28143:128244 272.28478:0 273.28814:0		C17H36O2	BFNIPPNBSJGEQI-UHFFFAOYSA-N	168000	60000	64400	166000	178000	137000	41400	134000	162000	68800	97000	92500	202000	163000	224000	121000	88700	156000	89900	198000	98200	202000	147000	108000	106000	122000	107000	87300	184000	115000	221000	110000	139000	312000	60500	250000	206000	131000	110000	200000	155000	179000	192000
2-(3-Carboxy-3-(methylammonio)propyl)-L-histidine	100	272.148	272.14917:336474 273.15252:0 274.15588:0		C11H19N4O4	YBMOTEQVMANKGX-JAMMHHFISA-O	191000	11200	11200	431000	11200	11200	11200	11200	11200	194000	11200	117000	169000	114000	275000	143000	144000	11200	11200	11200	11200	324000	359000	416000	349000	368000	11200	11200	11200	469000	11200	430000	473000	11200	116000	144000	153000	172000	158000	112000	202000	189000	11200
Linalyl anthranilate	99.3	272.166	272.15964:20535014 273.16299:3253241 274.16635:190012		C17H23NO2	WHIJSULEEDNKPD-UHFFFAOYSA-N	18000000	14100000	17700000	23200000	20800000	31900000	2450000	3560000	2810000	3490000	3600000	1850000	2600000	3150000	6640000	6280000	89500000	118000000	193000000	140000000	101000000	1860000	998000	1120000	503000	2570000	895000	744000	698000	963000	846000	6980000	3490000	1130000	8660000	5180000	1490000	4880000	2220000	1530000	1760000	581000	1330000
1,17-Diamino-4,9,13-triazaheptadecane	100	272.282	272.28128:241452 273.28463:0 274.28799:0		C14H35N5	WLHDGVSIMKQJQP-UHFFFAOYSA-N	102000	7160	7160	120000	184000	192000	7160	7160	7160	91600	7160	84100	7160	112000	108000	128000	162000	278000	7160	7160	7160	142000	89700	82700	95700	7160	96900	96100	75900	7160	74800	7160	84400	79300	71600	7160	112000	99700	120000	135000	7160	149000	7160
Ribose-1-arsenate	94.9	272.96	272.94354:315286 273.94689:55131 274.95025:0		C5H11AsO8	RYJJOMQPAAUFBF-UHFFFAOYSA-N	1470000	1380000	746000	749000	888000	824000	1170000	1340000	1310000	1560000	1240000	1050000	1130000	895000	432000	1030000	1080000	934000	799000	919000	848000	735000	828000	738000	884000	931000	533000	388000	848000	547000	878000	748000	800000	759000	712000	777000	841000	667000	820000	723000	42200	830000	716000
D-Glucuronic acid 1-phosphate	99.8	273.002	272.99866:577444 274.00201:529917 275.00537:1030681		C6H11O10P	AIQDYKMWENWVQJ-AQKNRBDQSA-N	1500000	1030000	1360000	1030000	1590000	1420000	779000	1800000	1310000	1250000	1260000	796000	803000	738000	883000	946000	399000	554000	818000	541000	557000	375000	596000	1030000	875000	387000	847000	980000	606000	1280000	927000	735000	1110000	1500000	719000	406000	464000	234000	702000	773000	594000	1120000	972000
Ferulic acid 4-sulfate	100	273.007	273.00876:23265468 274.01211:3140545 275.01547:9598434		C10H10O7S	PZPATWACAAOHTJ-HWKANZROSA-N	61000000	129000000	67100000	60400000	80500000	162000000	89300000	104000000	36300000	93200000	68200000	43400000	22100000	36800000	26400000	23800000	53600000	43400000	89900000	107000000	89200000	54900000	69900000	27300000	39100000	65700000	37800000	55400000	81200000	75800000	76800000	83900000	117000000	60200000	56200000	123000000	48500000	68100000	71800000	107000000	52100000	41100000	72600000
(1xi,3S)-1,2,3,4-Tetrahydro-1-methyl-beta-carboline-1,3-dicarboxylic acid	100	273.088	273.08896:5081262 274.09231:25485636 275.09567:2634346		C14H14N2O4	ZKGAKYZRRFOFGK-UHFFFAOYSA-N	16900000	16800000	14500000	10700000	18200000	4230000	10100000	7410000	22000000	7440000	18900000	6380000	5960000	6400000	10300000	3350000	5920000	10800000	5870000	18300000	6130000	6790000	13500000	4190000	3640000	4120000	24700000	13800000	11300000	6620000	12400000	3970000	5440000	10600000	7150000	5090000	10200000	5170000	9800000	8150000	4990000	8060000	13900000
N2-Succinoylarginine	99.9	273.12	273.11847:8161896 274.12182:658160 275.12518:1955677		C10H18N4O5	UMOXFSXIFQOWTD-UHFFFAOYSA-N	13400000	14300000	15400000	14400000	14300000	16200000	12400000	5060000	13100000	11400000	12400000	12500000	13200000	16100000	15900000	16500000	14700000	9440000	12200000	9780000	9040000	10600000	22700000	16900000	17700000	16800000	16300000	18700000	19700000	16000000	21500000	27000000	32100000	11600000	25800000	27600000	17800000	15200000	17200000	18900000	18100000	15000000	11800000
3-Hydroxytetradecanedioic acid	99.7	273.171	273.16675:5724478 274.1701:587015 275.17346:0		C14H26O5	CEDZIURHISELSQ-UHFFFAOYSA-N	36600000	31900000	10800000	33300000	16500000	8880000	21000000	10300000	7280000	20400000	10500000	18200000	15700000	9280000	24000000	8920000	14200000	20300000	13400000	18900000	9970000	14900000	13700000	14900000	15100000	7870000	22600000	14100000	11000000	30200000	30600000	13500000	25700000	8880000	8730000	8000000	9390000	14700000	15800000	35600000	13700000	5300000	18000000
9beta-Pimara-7,15-diene	99.7	273.258	273.25403:117913 274.25738:0 275.26074:0		C20H32	VCOVNILQQQZROK-IZBJGVDFSA-N	95500	144000	69600	102000	54100	81400	61400	23400	57200	59100	87000	176000	69600	110000	81000	74800	44100	182000	152000	81500	33800	87500	156000	33500	139000	2340	83300	87600	34000	179000	63900	98000	118000	45100	188000	50800	184000	137000	104000	237000	212000	53400	164000
Liriodenine	60	274.051	274.07358:11454925 275.07693:1367150 276.08029:673621	51.24261:7364 52.49086:6425 55.01857:94365 55.86185:7838 56.40396:6457 58.99574:18385 59.96682:9356 60.48166:7418 63.80878:6323 65.03928:21000 65.78151:6851 66.56908:7640 67.05525:8328 71.90987:7741 73.01118:418388 75.66136:7644 78.45849:7914 81.25818:8344 84.0445:34379 84.83301:7766 85.01115:8979 85.02866:38685 99.02658:69426 130.04961:49430 145.03157:80040 274.07306:26336	C17H9NO3	MUMCCPUVOAUBAN-UHFFFAOYSA-N	98000000	94100000	76900000	137000000	114000000	107000000	69500000	34500000	60200000	122000000	93100000	28600000	88700000	45800000	79300000	101000000	77300000	81500000	71600000	59900000	95100000	51500000	83500000	67400000	71800000	74700000	119000000	92200000	91600000	54800000	37700000	26200000	50400000	115000000	40000000	33500000	17000000	31900000	87900000	37200000	75200000	113000000	145000000
Norophthalmic acid	99.9	274.104	274.10254:3353676 275.10589:0 276.10925:0		C10H17N3O6	RPVCUZZJCXVVDW-WDSKDSINSA-N	7400000	5950000	9480000	4800000	6240000	3760000	5280000	6110000	3980000	3490000	9270000	4870000	4500000	3630000	2720000	4870000	11300000	11300000	13800000	13300000	8630000	13300000	15100000	7460000	10700000	11000000	12100000	13200000	5790000	5470000	8980000	9530000	12400000	718000	9950000	8940000	1490000	5540000	347000	3810000	557000	3120000	3660000
Valyl-Arginine	100	274.187	274.186:920608 275.18935:0 276.19271:0		C11H23N5O3	IBIDRSSEHFLGSD-UHFFFAOYSA-N	11200	175000	174000	11200	11200	226000	165000	161000	11200	220000	11200	1650000	2350000	1040000	1500000	948000	11200	11200	11200	11200	11200	195000	160000	11200	11200	11200	11200	11200	11200	11200	11200	11200	188000	192000	172000	11200	11200	11200	11200	11200	164000	199000	563000
N-Isobutyl-2,4,8,10,12-tetradecapentaenamide	100	274.216	274.21637:225056 275.21972:0 276.22308:0		C18H27NO	KVUKDCFEXVWYBN-FMBIJHKPSA-N	366000	204000	338000	87800	382000	707000	190000	482000	44600	175000	154000	422000	250000	108000	169000	119000	60200	543000	193000	47300	213000	119000	325000	212000	118000	327000	375000	354000	266000	381000	337000	166000	419000	374000	322000	141000	231000	102000	375000	113000	620000	218000	344000
Arctic acid B	99.9	274.984	274.98187:398206 275.98522:2212127 276.98858:784975		C13H8O3S2	MGYRUJYDDGLKCS-UHFFFAOYSA-N	792000	398000	752000	415000	542000	791000	586000	1060000	913000	954000	1240000	1280000	1830000	1690000	921000	751000	588000	464000	388000	518000	704000	258000	176000	111000	243000	176000	28300	29800	32200	34000	107000	488000	390000	266000	642000	406000	401000	410000	725000	422000	413000	381000	178000
6-Phosphogluconic acid	68.3	275.017	275.01971:4792754 276.02306:1648022 277.02642:575481	52.47652:2671 55.69257:2999 56.96546:5715 65.42269:3153 80.27131:3151 83.32336:2806 84.95995:7358 86.18993:3067 127.03587:3395 275.01947:3937	C6H13O10P	BIRSGZKFKXLSJQ-SQOUGZDYSA-N	17400000	50200000	41700000	22400000	50500000	30600000	25100000	32200000	21900000	28700000	26300000	16800000	18100000	19700000	32100000	26100000	40000000	39500000	87700000	55400000	70300000	26700000	26000000	27700000	26800000	14300000	16900000	17300000	18200000	9440000	14800000	25200000	43200000	19600000	61500000	60100000	20100000	21400000	22000000	16800000	26800000	24300000	36000000
5-(4-Acetoxy-1-butynyl)-2,2'-bithiophene	100	275.021	275.01947:11673533 276.02282:12083673 277.02618:5306014		C14H12O2S2	KHPAKGUGOFYJNA-UHFFFAOYSA-N	25600000	22800000	10300000	22000000	12800000	27100000	8380000	10600000	15100000	6910000	5070000	5850000	9800000	6040000	7000000	4670000	15300000	11500000	7870000	6530000	6510000	5540000	10800000	5990000	6040000	3840000	2340000	8740000	5090000	6810000	3410000	10800000	5560000	71600000	13700000	15200000	4490000	3110000	5750000	4620000	7660000	75800000	62500000
Triethyl citrate	99.6	275.114	275.10934:7821352 276.11269:964833 277.11605:9452540		C12H20O7	DOOTYTYQINUNNV-UHFFFAOYSA-N	12300000	11800000	12000000	9700000	5340000	7790000	6270000	7090000	8610000	8550000	8700000	4510000	5430000	4280000	3820000	11100000	4100000	2920000	3350000	1830000	4050000	16200000	10900000	14700000	13300000	7020000	1680000	4230000	3500000	3860000	4260000	3520000	2560000	2840000	3460000	7430000	4360000	2030000	1810000	1730000	752000	3080000	3670000
4-hydroxy-2-nonenal-[L-Cys] conjugate	99.9	275.119	275.11615:604323 276.1195:0 277.12286:0		C12H20NO4S	XJUXNVLIARNBIH-UHFFFAOYSA-M	2250000	1720000	1890000	1950000	2730000	3540000	1220000	1290000	1160000	1490000	925000	1510000	1980000	862000	1730000	542000	1360000	1820000	2300000	1730000	3300000	1400000	1990000	1150000	1130000	1240000	1480000	1760000	1630000	1640000	1890000	873000	2180000	2250000	1530000	2820000	1780000	2490000	1110000	666000	2390000	1350000	1530000
[6]-Dehydroshogaol	99.6	275.164	275.1597:2297434 276.16305:305176 277.16641:0		C17H22O3	JLXKTAQNHHXFHL-OHFYBLQUSA-N	9160000	15800000	17400000	17800000	20800000	20000000	22700000	22500000	17600000	3980000	22100000	9190000	10800000	3020000	4470000	7580000	9260000	4510000	9640000	17400000	15700000	9760000	19800000	18900000	19500000	11600000	3960000	9770000	11600000	8880000	2960000	13400000	7530000	16100000	6260000	4200000	12500000	14400000	13000000	10700000	14900000	21300000	24500000
Lysyl-Gamma-glutamate	59.9	275.171	275.15918:21126244 276.16253:2800862 277.16589:259279	55.05496:67755 56.05029:47478 60.93864:4746 68.05036:6403 72.32832:5763 77.82784:5576 79.19981:5287 83.08624:15830 84.04483:354416 85.02898:11712 87.65408:5121 100.1123:248193 102.05537:6557 130.04994:12823 138.12674:6854 142.04971:7620 146.11761:24744 146.64423:6006 184.13412:7193 195.2148:7481 212.12846:19362 245.71497:6735 275.15891:11925	C11H22N4O4	MEFNTMKESSGLSP-UHFFFAOYSA-N	226000000	211000000	232000000	233000000	255000000	253000000	188000000	189000000	171000000	191000000	115000000	157000000	158000000	54300000	170000000	135000000	77900000	84500000	92500000	94100000	90500000	295000000	259000000	273000000	252000000	267000000	739000000	589000000	643000000	620000000	631000000	184000000	192000000	125000000	178000000	200000000	328000000	268000000	249000000	262000000	264000000	134000000	175000000
DOPA sulfate	71.7	276.018	275.97754:3001126 276.98089:1912445 277.98425:1141499		C9H11NO7S	SWJDFMNJUOJVPA-LURJTMIESA-N	12600000	14200000	10700000	9080000	9650000	12500000	2860000	6510000	5950000	7590000	6290000	3590000	9660000	9470000	6260000	2840000	3490000	6680000	6530000	9110000	8060000	7060000	8330000	3140000	1520000	2400000	3190000	8960000	3680000	7900000	9900000	7880000	11000000	19500000	4810000	7950000	10800000	7030000	11300000	6110000	5960000	13200000	19700000
Glutaminylmethionine	96.7	276.102	276.08942:2096049 277.09277:378603 278.09613:171721		C10H19N3O4S	SIGGQAHUPUBWNF-BQBZGAKWSA-N	510000	852000	1030000	762000	951000	1030000	30800	86100	26300	24700	24100	57900	29600	35600	27500	63900	2970000	14900000	18800000	10700000	3540000	23800	51700	2260	2260	2260	2260	2260	2260	2260	2260	22600	27900	32500	40700	2260	2260	28000	2260	25800	2260	25000	29800
Methionyl-Lysine	99.8	276.139	276.1416:7019816 277.14495:563214 278.14831:0		C11H23N3O3S	IMTUWVJPCQPJEE-UHFFFAOYSA-N	12900000	20000000	17000000	9550000	21200000	19500000	25100000	11100000	27000000	26800000	12700000	49700000	44300000	37100000	32800000	26500000	12600000	13800000	26800000	26800000	16400000	6010000	6290000	11100000	12600000	12400000	4450000	3820000	4010000	3700000	2870000	44200000	44100000	7450000	47100000	55200000	6670000	19600000	4900000	13500000	21400000	9350000	8170000
Epsilon-(gamma-Glutamyl)-lysine	100	276.155	276.15488:268760 277.15823:0 278.16159:0		C11H21N3O5	JPKNLFVGUZRHOB-YUMQZZPRSA-N	112000	71800	190000	264000	187000	133000	127000	110000	164000	149000	150000	573000	345000	413000	428000	384000	28600	1940	53600	1940	19400	468000	181000	113000	238000	175000	201000	242000	50600	147000	34200	48200	87700	186000	1940	187000	34300	66200	1940	31900	54300	310000	112000
2,3,4,5,6-Pentachlorobenzyl alcohol	72	276.855	276.89594:464599 277.89929:0 278.90265:0		C7H3Cl5O	RVCKCEDKBVEEHL-UHFFFAOYSA-N	2220000	1220000	421000	1240000	761000	289000	1130000	956000	639000	1180000	628000	1340000	204000	439000	669000	272000	607000	498000	288000	248000	453000	959000	355000	560000	593000	916000	916000	408000	339000	531000	573000	322000	706000	591000	543000	677000	325000	395000	239000	310000	703000	444000	403000
5-hydroxyindole thiazolidine carboxylate	99.9	277.065	277.06763:2605766 278.07098:802110 279.07434:27957844		C13H14N2O3S	DFSPELNJAJEWOM-UHFFFAOYSA-N	3410000	3190000	1710000	4640000	3530000	4620000	201000	225000	1280000	428000	561000	1990000	3380000	5400000	4380000	6390000	712000	1280000	1110000	316000	1330000	6340000	8180000	6810000	9100000	5830000	431000	167000	172000	601000	1150000	5060000	3680000	1480000	4070000	4490000	376000	320000	358000	12700	641000	1540000	1090000
5-Amino-6-ribitylamino uracil	100	277.114	277.1145:314270 278.11785:0 279.12121:0		C9H16N4O6	XKQZIXVJVUPORE-UHFFFAOYSA-N	565000	885000	847000	842000	314000	1250000	154000	159000	158000	132000	104000	158000	628000	169000	147000	79600	227000	3280	105000	324000	167000	175000	269000	225000	54800	71000	206000	136000	32800	86300	179000	295000	297000	99800	190000	117000	296000	270000	156000	223000	166000	112000	297000
N1-(alpha-D-Ribosyl)-5,6-dimethyl-benzimidazole	100	277.119	277.12064:1340618 278.12399:0 279.12735:11001476		C14H18N2O4	HLRUKOJSWOKCPP-RYSNWHEDSA-N	691000	292000	1420000	2170000	804000	208000	1830000	647000	602000	961000	482000	2020000	2520000	4130000	3030000	2380000	831000	1520000	1950000	382000	661000	544000	655000	681000	582000	361000	403000	208000	317000	135000	349000	2310000	133000	1290000	1780000	1680000	230000	214000	154000	251000	428000	564000	633000
L-Saccharopine	99.9	277.139	277.13718:734336 278.14053:0 279.14389:899894		C11H20N2O6	ZDGJAHTZVHVLOT-UHFFFAOYSA-N	1230000	1760000	2000000	1730000	1820000	1800000	690000	494000	1060000	346000	1310000	571000	967000	313000	348000	299000	1720000	1240000	737000	1340000	1560000	1330000	2190000	1380000	874000	605000	1640000	2560000	1130000	1770000	1450000	1860000	2480000	1180000	971000	1680000	1200000	1040000	441000	1820000	2940000	928000	771000
[8]-Shogaol	100	277.18	277.17926:459881 278.18261:0 279.18597:0		C17H24O3	OQWKEEOHDMUXEO-UHFFFAOYSA-N	1160000	1320000	714000	1050000	2150000	1770000	753000	943000	977000	505000	974000	594000	626000	582000	1050000	756000	737000	437000	801000	566000	873000	753000	1340000	807000	1010000	760000	1180000	1060000	575000	1110000	862000	1000000	855000	1260000	592000	575000	1130000	1530000	1180000	981000	1120000	685000	882000
[truncated: 1,555 more rows]
[truncated: 13 more columns]

## Sheet: Table S3 
Supplementary Table 3. Comprehensive list of discriminant compounds (VIP score > 1.2) resulting from supervised OPLS-DA of the metabolites identified in the different garlic varieties analysed.
[truncated: 505 more rows]

[truncated: 3 more sheets: Table S4, Table S5, Table S6]
